# Supplementary material for: 4-[(E)-(4-Fluoro­benzyl­idene)amino]­phenol
Source: Acta Crystallogr Sect E Struct Rep Online. 2011 Jun 4;67(Pt 7):o1578. doi: 10.1107/S1600536811019921 (PMC3152012; doi:10.1107/S1600536811019921)
Supplement: Supplementary file 2 [file e-67-o1578-Isup2.hkl]

# 
# h,k,l, Fc-squared, Fo-squared, sigma(Fo-squared) and status flag 
# 
data_I
_shelx_title ' P21n in P2(1)/n' 
_shelx_refln_list_code          4 
_shelx_F_calc_maximum      224.93 
_exptl_crystal_F_000       448.00 
_reflns_d_resolution_high  0.8257 
 
loop_ 
 _symmetry_equiv_pos_as_xyz 
 'x, y, z' 
 '-x+1/2, y+1/2, -z+1/2' 
 '-x, -y, -z' 
 'x-1/2, -y-1/2, z-1/2' 
 
_cell_length_a     9.3997 
_cell_length_b    12.2130 
_cell_length_c     9.4496 
_cell_angle_alpha  90.000 
_cell_angle_beta  104.666 
_cell_angle_gamma  90.000 
 
_shelx_F_squared_multiplier     1.000 
 
loop_ 
 _refln_index_h 
 _refln_index_k 
 _refln_index_l 
 _refln_F_squared_calc 
 _refln_F_squared_meas 
 _refln_F_squared_sigma 
 _refln_observed_status 
   2   0   0     1587.63     1497.53     40.57 o 
   4   0   0     1384.23     1375.42     37.54 o 
   6   0   0      316.76      372.46     13.55 o 
   8   0   0       12.46       11.41      2.11 o 
  10   0   0       25.38       28.44      3.51 o 
   1   1   0      140.86      139.73      5.99 o 
   2   1   0     8265.86     7626.97    328.92 o 
   3   1   0       23.73       16.22      0.74 o 
   4   1   0      508.43      499.94     11.56 o 
   5   1   0      263.85      266.68      6.89 o 
   6   1   0       22.36       26.76      1.35 o 
   7   1   0        1.33        0.18      0.61 o 
   8   1   0       13.78        9.33      0.96 o 
   9   1   0        3.02        1.48      0.78 o 
  10   1   0        6.73        4.21      2.11 o 
   0   2   0     3345.40     3017.20    154.64 o 
   1   2   0      391.24      382.61      9.49 o 
   2   2   0      600.60      571.47     12.61 o 
   3   2   0      659.10      645.98     11.59 o 
   4   2   0      109.97       86.11      2.06 o 
   5   2   0        1.52        2.05      0.44 o 
   6   2   0        6.42        8.63      0.73 o 
   7   2   0       48.31       47.60      1.64 o 
   8   2   0       11.44       12.74      1.11 o 
   9   2   0       35.41       31.17      2.11 o 
  10   2   0       21.64       24.75      3.33 o 
   1   3   0      361.46      330.08      6.14 o 
   2   3   0      330.35      297.75      5.48 o 
   3   3   0       10.01       10.33      0.48 o 
   4   3   0      178.54      148.77      3.34 o 
   5   3   0      160.96      162.98      3.70 o 
   6   3   0        3.95        4.77      0.60 o 
   7   3   0      163.75      170.68      4.60 o 
   8   3   0       90.05       88.72      3.73 o 
   9   3   0       22.36       26.50      2.98 o 
  10   3   0       12.30       15.57      3.51 o 
   0   4   0        3.30        4.28      0.42 o 
   1   4   0       71.84       81.56      1.80 o 
   2   4   0      430.46      463.23     11.24 o 
   3   4   0      734.92      753.98     13.61 o 
   4   4   0      393.90      400.33      7.45 o 
   5   4   0       11.00       12.81      0.93 o 
   6   4   0        4.07        6.86      0.71 o 
   7   4   0       58.76       56.10      2.23 o 
   8   4   0        2.98        4.25      1.30 o 
   9   4   0      211.62      212.52      8.02 o 
  10   4   0       19.20       20.35      2.17 o 
   1   5   0      261.40      277.49      5.64 o 
   2   5   0     1667.67     1887.34     36.19 o 
   3   5   0       19.71       21.13      1.07 o 
   4   5   0     2494.37     2615.82     54.59 o 
   5   5   0      145.98      145.32      3.09 o 
   6   5   0        7.09        7.00      0.73 o 
   7   5   0        0.08       -1.71      1.14 o 
   8   5   0      149.86      134.01      5.16 o 
   9   5   0        9.04        6.58      1.55 o 
  10   5   0        0.17       -0.61      1.24 o 
   0   6   0      296.72      332.16      9.54 o 
   1   6   0       20.50       21.12      0.82 o 
   2   6   0      321.95      367.23      7.41 o 
   3   6   0       30.80       22.72      0.80 o 
   4   6   0      262.71      292.02      6.66 o 
   5   6   0        9.81       12.92      0.83 o 
   6   6   0       64.40       64.48      3.04 o 
   7   6   0       34.40       29.18      2.11 o 
   8   6   0        0.80        1.23      1.24 o 
   9   6   0       25.43       29.85      2.36 o 
  10   6   0       40.77       47.32      2.97 o 
   1   7   0        0.47        0.67      0.35 o 
   2   7   0      339.12      382.22      7.82 o 
   3   7   0        2.08        2.50      0.46 o 
   4   7   0      242.83      237.00      5.11 o 
   5   7   0        1.91       -0.44      0.87 o 
   6   7   0        8.57       10.28      2.11 o 
   7   7   0        6.35        8.40      2.11 o 
   8   7   0      129.31      126.85      5.09 o 
   9   7   0        1.27        2.31      1.30 o 
   0   8   0        0.30        3.82      0.80 o 
   1   8   0       61.04       62.34      1.75 o 
   2   8   0      216.70      232.78      5.01 o 
   3   8   0        1.65        0.70      0.53 o 
   4   8   0       47.09       44.44      2.36 o 
   5   8   0        0.26       -1.30      0.87 o 
   6   8   0       34.63       28.55      4.04 o 
   7   8   0        3.72        3.48      1.30 o 
   8   8   0       19.14       24.44      4.56 o 
   9   8   0        0.00       -0.74      1.22 o 
   1   9   0      331.33      343.00      7.19 o 
   2   9   0      573.56      597.08     12.04 o 
   3   9   0        0.00       -0.91      0.76 o 
   4   9   0       65.51       58.02      3.51 o 
   5   9   0      114.44      102.67      4.23 o 
   6   9   0        0.03       -2.02      1.58 o 
   7   9   0       15.77       15.53      1.99 o 
   8   9   0       50.33       44.06      2.92 o 
   0  10   0     5214.66     5709.29    154.39 o 
   1  10   0        2.73        3.76      1.67 o 
   2  10   0      167.98      168.85      4.00 o 
   3  10   0      260.42      232.57      7.74 o 
   4  10   0       96.50       77.36      3.61 o 
   5  10   0       23.74       21.79      3.51 o 
   6  10   0      105.61       85.80      5.63 o 
   7  10   0        6.76        4.47      1.49 o 
   8  10   0        1.28        1.18      1.42 o 
   1  11   0      103.75      106.94      2.92 o 
   2  11   0      378.59      414.39     12.63 o 
   3  11   0        0.14        0.19      1.30 o 
   4  11   0        0.22       -1.44      1.17 o 
   5  11   0        1.34        0.61      1.24 o 
   6  11   0        4.01        3.41      2.28 o 
   7  11   0        0.73       -1.42      1.30 o 
   0  12   0       76.02       81.68      3.60 o 
   1  12   0       20.26       23.92      2.02 o 
   2  12   0       52.74       56.62      2.97 o 
   3  12   0       86.19      104.47      4.47 o 
   4  12   0       29.25       24.08      4.04 o 
   5  12   0        1.99        0.63      1.42 o 
   6  12   0        1.83        2.77      1.55 o 
   1  13   0       20.50       26.31      3.42 o 
   2  13   0       10.74        8.69      1.61 o 
   3  13   0        5.26        5.03      1.55 o 
   4  13   0        3.18        4.41      2.72 o 
   5  13   0       47.00       50.47      3.16 o 
   2  14   0        1.80       -0.53      1.30 o 
   3  14   0       33.48       38.97      2.77 o 
  -7   0   1       11.04        9.96      1.75 o 
  -5   0   1      922.00      944.50     26.09 o 
  -3   0   1     6650.62     7009.38    189.25 o 
  -1   0   1        1.28       20.53      1.23 o 
   1   0   1      453.13      395.58     10.93 o 
   3   0   1      483.72      434.07     12.21 o 
   5   0   1        8.00       10.00      1.40 o 
   7   0   1        2.29        1.40      1.23 o 
   9   0   1        6.78       10.53      1.55 o 
  -9   1   1        0.65       -0.61      0.99 o 
  -8   1   1        0.91       -0.88      0.74 o 
  -7   1   1        8.45        8.18      2.19 o 
  -6   1   1       18.63       16.47      0.89 o 
  -5   1   1      610.07      632.00     12.53 o 
  -4   1   1     3338.60     3470.27     76.22 o 
  -3   1   1      659.66      632.97     12.27 o 
  -2   1   1     2736.29     2714.68     53.78 o 
  -1   1   1       21.08       21.08      0.67 o 
   0   1   1      105.10      104.06      2.58 o 
   1   1   1        9.03        6.79      0.28 o 
   2   1   1     5277.12     4512.42    111.98 o 
   3   1   1      125.27      128.45      2.82 o 
   4   1   1      145.56      138.22      3.15 o 
   5   1   1        1.04        4.08      0.52 o 
   6   1   1       44.44       43.88      1.50 o 
   7   1   1        6.09        6.04      0.80 o 
   8   1   1        8.89        4.75      0.98 o 
   9   1   1       10.83        9.54      1.26 o 
  10   1   1        1.55        2.34      1.11 o 
 -11   2   1        4.22        1.23      2.28 o 
 -10   2   1        4.61        1.24      1.30 o 
  -9   2   1       44.44       45.66      2.61 o 
  -8   2   1       45.51       46.93      2.99 o 
  -7   2   1       39.69       37.74      1.57 o 
  -6   2   1      321.69      333.20      7.94 o 
  -5   2   1      146.05      159.11      3.21 o 
  -4   2   1      332.11      311.24      5.78 o 
  -3   2   1     3958.96     3876.66     68.04 o 
  -2   2   1     3387.70     3319.60     86.09 o 
  -1   2   1        0.78        1.77      0.20 o 
   0   2   1      929.95      911.77     20.17 o 
   1   2   1      411.90      385.68      7.57 o 
   2   2   1       11.89       10.25      0.57 o 
   3   2   1      134.54      147.07      3.22 o 
   4   2   1        9.62       18.46      0.80 o 
   5   2   1        6.43        5.20      0.58 o 
   6   2   1        0.73        0.88      0.47 o 
   7   2   1      281.40      300.70      6.60 o 
   8   2   1        0.03       -0.91      0.60 o 
   9   2   1       44.96       49.99      2.26 o 
  10   2   1       44.13       61.19      3.41 o 
 -10   3   1        0.00       -0.96      1.14 o 
  -9   3   1        4.76        5.52      1.42 o 
  -8   3   1      320.56      324.59      8.58 o 
  -7   3   1      369.21      365.97      8.00 o 
  -6   3   1      121.43      118.69      2.61 o 
  -5   3   1      116.67      124.48      3.75 o 
  -4   3   1       44.18       46.58      1.14 o 
  -3   3   1      145.11      139.05      2.71 o 
  -2   3   1       29.41       25.86      0.63 o 
  -1   3   1       23.21       24.51      0.60 o 
   0   3   1       66.72       58.73      1.32 o 
   1   3   1       90.26       76.48      1.97 o 
   2   3   1     1117.44     1046.57     20.24 o 
   3   3   1      126.74      114.27      2.35 o 
   4   3   1      148.28      146.22      2.99 o 
   5   3   1      867.39      824.80     16.32 o 
   6   3   1      108.37      107.14      2.78 o 
   7   3   1       43.44       46.66      1.70 o 
   8   3   1        1.27        0.55      0.79 o 
   9   3   1       33.70       33.66      1.93 o 
  10   3   1        6.33       11.41      2.63 o 
 -10   4   1        3.77        1.74      1.30 o 
  -9   4   1       68.09       64.17      3.22 o 
  -8   4   1      246.85      254.06      8.23 o 
  -7   4   1       30.07       29.88      1.62 o 
  -6   4   1      982.68      976.72     20.10 o 
  -5   4   1        9.91       13.55      0.67 o 
  -4   4   1       41.52       32.99      0.93 o 
  -3   4   1      447.41      473.34      8.62 o 
  -2   4   1     1286.41     1331.32     35.40 o 
  -1   4   1        2.30        3.31      0.47 o 
   0   4   1     1448.38     1426.30     27.33 o 
   1   4   1      123.02      119.79      2.60 o 
   2   4   1        0.24        0.11      0.21 o 
   3   4   1        0.41        1.11      0.35 o 
   4   4   1      143.89      142.22      2.96 o 
   5   4   1       12.19       13.79      1.04 o 
   6   4   1      338.53      333.88      7.14 o 
   7   4   1      187.06      199.01      4.68 o 
   8   4   1        1.05        1.32      1.12 o 
   9   4   1        2.56        3.16      1.93 o 
  10   4   1      109.11      126.04      7.38 o 
 -10   5   1        0.01       -1.50      1.17 o 
  -9   5   1        0.00       -1.50      1.17 o 
  -8   5   1        9.04        9.40      1.61 o 
  -7   5   1      134.82      128.47      4.79 o 
  -6   5   1        0.49        0.12      0.67 o 
  -5   5   1      126.37      124.95      2.66 o 
  -4   5   1        0.37        1.07      0.32 o 
  -3   5   1       86.53       99.30      2.62 o 
  -2   5   1       83.30       87.64      2.20 o 
  -1   5   1       60.63       75.15      1.78 o 
   0   5   1       25.19       26.47      0.81 o 
   1   5   1       70.24       67.54      1.67 o 
   2   5   1      111.30      121.40      2.73 o 
   3   5   1      277.64      278.83      5.80 o 
   4   5   1        2.87        2.34      0.48 o 
   5   5   1      124.18      122.61      3.38 o 
   6   5   1        6.79        6.39      0.90 o 
   7   5   1        0.26        0.15      0.74 o 
   8   5   1        0.00       -0.07      1.23 o 
   9   5   1        2.59        0.14      1.17 o 
  10   5   1        1.17        0.18      1.36 o 
 -10   6   1       17.44       19.81      4.91 o 
  -9   6   1        6.45        5.26      1.49 o 
  -8   6   1       59.94       61.31      3.17 o 
  -7   6   1       68.69       67.85      3.29 o 
  -6   6   1      805.60      771.10     22.08 o 
  -5   6   1      135.51      136.52      6.65 o 
  -4   6   1       12.33       11.04      0.65 o 
  -3   6   1      108.13      122.09      3.63 o 
  -2   6   1     1403.44     1517.98     29.23 o 
  -1   6   1        8.57        7.64      0.53 o 
   0   6   1     1626.91     1753.03     33.67 o 
   1   6   1        3.65        3.34      0.89 o 
   2   6   1        0.07        0.08      0.35 o 
   3   6   1      365.23      344.38      7.10 o 
   4   6   1      540.16      537.08     10.82 o 
   5   6   1       41.35       39.58      1.44 o 
   6   6   1      327.90      323.78      6.98 o 
   7   6   1       86.50       81.46      3.67 o 
   8   6   1        8.33        8.13      2.19 o 
   9   6   1        2.86        5.68      1.55 o 
  -9   7   1        0.03       -1.38      1.05 o 
  -8   7   1       66.63       63.05      3.29 o 
  -7   7   1      248.64      255.64      8.48 o 
  -6   7   1       22.21       23.18      1.86 o 
  -5   7   1       51.41       49.28      2.54 o 
  -4   7   1      118.10      124.31      3.72 o 
  -3   7   1       11.00        9.85      0.90 o 
  -2   7   1       86.37       93.90      2.29 o 
  -1   7   1       78.69       75.05      1.91 o 
   0   7   1       38.42       39.46      1.45 o 
   1   7   1        8.25        9.22      0.65 o 
   2   7   1      231.61      218.23      4.70 o 
   3   7   1        2.34        1.30      0.44 o 
   4   7   1      158.21      163.52      3.78 o 
   5   7   1      897.46      911.46     18.10 o 
   6   7   1      164.66      158.18      5.72 o 
   7   7   1        8.00        6.50      1.49 o 
   8   7   1       39.55       39.23      2.61 o 
   9   7   1       43.53       53.52      3.23 o 
  -9   8   1       20.56       19.13      2.23 o 
  -8   8   1        1.23        0.39      1.30 o 
  -7   8   1       54.94       50.19      4.83 o 
  -6   8   1      193.35      181.42      6.42 o 
  -5   8   1       30.29       24.17      1.86 o 
  -4   8   1       21.20       20.14      1.26 o 
  -3   8   1      161.11      166.15      5.61 o 
  -2   8   1      246.12      255.11      5.40 o 
  -1   8   1        0.20        0.04      0.53 o 
   0   8   1       11.29       11.26      0.74 o 
   1   8   1        1.13        2.05      0.49 o 
   2   8   1       11.13       14.46      0.87 o 
   3   8   1        3.16        0.89      0.53 o 
   4   8   1      115.01      115.18      4.52 o 
   5   8   1       24.89       20.05      1.42 o 
   6   8   1        2.68        2.37      1.24 o 
   7   8   1      114.09      109.82      4.60 o 
   8   8   1        0.08        0.23      1.17 o 
  -8   9   1        1.42        0.08      1.30 o 
  -7   9   1        0.03       -1.57      1.05 o 
  -6   9   1        0.09       -1.39      1.05 o 
  -5   9   1       65.77       59.46      2.98 o 
  -4   9   1      224.78      208.62      6.98 o 
  -3   9   1       38.09       39.25      2.29 o 
  -2   9   1       32.75       34.34      1.62 o 
  -1   9   1       83.44       86.39      2.32 o 
   0   9   1        6.29        9.74      1.04 o 
   1   9   1       11.33       13.76      1.70 o 
   2   9   1       22.87       23.81      1.14 o 
   3   9   1        2.58       -0.42      0.71 o 
   4   9   1       26.80       26.45      1.52 o 
   5   9   1        0.60       -1.07      1.05 o 
   6   9   1        0.02       -1.49      0.99 o 
   7   9   1        0.04        1.00      1.17 o 
   8   9   1        0.90        0.67      1.22 o 
  -8  10   1        5.81        6.05      1.74 o 
  -7  10   1        0.38       -0.52      1.17 o 
  -6  10   1       10.55        6.67      1.61 o 
  -5  10   1       47.03       44.32      2.67 o 
  -4  10   1        2.84        1.84      1.30 o 
  -3  10   1      198.91      201.04      6.85 o 
  -2  10   1      139.44      134.46      4.97 o 
  -1  10   1        4.76       28.09      3.43 o 
   0  10   1      116.85      116.99      4.44 o 
   1  10   1        4.13        4.14      0.96 o 
   2  10   1        8.77       11.03      1.49 o 
   3  10   1        5.17        2.85      1.19 o 
   4  10   1       32.27       25.04      2.05 o 
   5  10   1        0.00       -0.11      1.93 o 
   6  10   1       23.18       23.93      2.17 o 
   7  10   1        0.37       -0.61      1.24 o 
  -7  11   1        1.88       -0.61      1.24 o 
  -6  11   1        7.22        8.95      1.74 o 
  -5  11   1       29.65       22.08      4.21 o 
  -4  11   1      352.57      337.13     10.81 o 
  -3  11   1        0.71       -0.09      1.17 o 
  -2  11   1      279.61      294.84      9.48 o 
  -1  11   1      392.97      425.06     12.83 o 
   0  11   1       28.44       29.77      1.50 o 
   1  11   1        3.27        4.88      0.93 o 
   2  11   1     1168.86     1155.94     27.39 o 
   3  11   1        2.43        0.63      1.17 o 
   4  11   1        5.96        7.79      1.49 o 
   5  11   1        0.74        0.86      2.02 o 
   6  11   1        7.06        3.54      1.42 o 
   7  11   1        0.12       -0.27      1.30 o 
  -6  12   1       20.13       25.71      2.60 o 
  -5  12   1       32.99       29.90      2.52 o 
  -4  12   1       50.77       53.19      3.03 o 
  -3  12   1      241.34      239.46      8.16 o 
  -2  12   1      173.61      187.14      6.60 o 
  -1  12   1       10.35       10.83      1.67 o 
   0  12   1      137.67      151.78      5.53 o 
   1  12   1      122.12      117.88      3.23 o 
   2  12   1        7.94        7.89      1.93 o 
   3  12   1        6.07        4.30      1.47 o 
   4  12   1        0.09       -1.57      1.05 o 
   5  12   1        2.52        0.00      1.24 o 
   6  12   1        1.07        2.98      1.55 o 
  -5  13   1       69.52       62.73      3.60 o 
  -4  13   1        8.94        3.75      1.56 o 
  -3  13   1        5.12        7.13      1.67 o 
  -2  13   1        2.60        2.66      1.35 o 
  -1  13   1        0.64        1.01      1.30 o 
   0  13   1        0.14       -0.97      1.23 o 
   2  13   1        0.04        1.45      1.22 o 
   3  13   1       22.48       18.70      2.05 o 
   4  13   1        0.14       -0.75      1.30 o 
  -3  14   1       20.28       22.86      2.98 o 
  -2  14   1        3.21        5.64      4.12 o 
  -1  14   1        0.10       -1.93      1.67 o 
   3  14   1       24.09       22.68      5.53 o 
  -8   0   2        0.54       -0.57      0.80 o 
  -6   0   2      443.27      475.80     23.56 o 
  -4   0   2       31.17       21.84      1.12 o 
  -2   0   2    50593.97    47515.23   2233.91 o 
   0   0   2     8739.86     8994.46    214.15 o 
   2   0   2     1076.07      932.20     25.54 o 
   4   0   2     3581.87     3347.90    162.47 o 
   6   0   2       23.29       19.70      1.55 o 
   8   0   2        3.36       -0.50      1.05 o 
  10   0   2        0.12       -0.98      1.17 o 
  -9   1   2        0.49       -1.14      0.87 o 
  -8   1   2        0.14       -1.18      0.79 o 
  -7   1   2        0.02       -0.76      0.51 o 
  -6   1   2        1.64        1.44      0.53 o 
  -5   1   2       16.12       13.24      0.84 o 
  -4   1   2      463.08      435.93     10.05 o 
  -3   1   2      135.07      128.93      2.47 o 
  -2   1   2     1157.19     1123.18     26.28 o 
  -1   1   2       57.72       53.41      1.75 o 
   0   1   2     8345.24     8291.02    181.11 o 
   1   1   2       94.30       75.00      1.97 o 
   2   1   2     2581.92     2305.24     51.21 o 
   3   1   2     1252.54     1184.00     22.96 o 
   4   1   2       16.25       21.29      0.94 o 
   5   1   2       87.31       90.68      2.77 o 
   6   1   2       15.72       18.43      1.31 o 
   7   1   2        8.82        7.35      1.08 o 
   8   1   2        0.50       -0.91      0.60 o 
   9   1   2       59.58       51.59      1.99 o 
  10   1   2        0.67        0.36      0.85 o 
 -10   2   2        0.00       -2.37      1.58 o 
  -9   2   2        0.25       -0.70      0.99 o 
  -8   2   2       10.37       12.50      1.24 o 
  -7   2   2        0.18       -0.24      0.48 o 
  -6   2   2      559.45      523.00     10.97 o 
  -5   2   2      580.85      530.49     11.02 o 
  -4   2   2      163.13      144.02      3.87 o 
  -3   2   2     1071.14     1008.61     23.71 o 
  -2   2   2        1.60        2.36      0.30 o 
  -1   2   2        2.11        2.56      0.85 o 
   0   2   2      124.39      125.33      2.42 o 
   1   2   2        5.09        4.93      0.41 o 
   2   2   2       81.84       85.60      2.02 o 
   3   2   2      135.19      137.82      3.09 o 
   4   2   2       89.06      105.60      2.59 o 
   5   2   2      194.30      200.67      4.52 o 
   6   2   2       30.75       27.61      1.24 o 
   7   2   2      219.90      217.30      5.06 o 
   8   2   2        3.05        0.29      0.80 o 
   9   2   2        4.56        5.29      1.27 o 
  10   2   2       18.98       24.40      3.52 o 
 -11   3   2        0.02       -2.63      1.75 o 
 -10   3   2       84.92       88.20      3.91 o 
  -9   3   2       14.25       19.44      2.90 o 
  -8   3   2        8.88        8.97      1.24 o 
  -7   3   2       56.90       51.66      2.11 o 
  -6   3   2      351.77      334.52      7.27 o 
  -5   3   2      160.33      152.79      3.08 o 
  -4   3   2       97.29       89.61      1.88 o 
  -3   3   2     1109.71     1075.23     25.36 o 
  -2   3   2      193.04      186.23      4.73 o 
  -1   3   2      584.50      581.18     10.43 o 
   0   3   2     1246.66     1167.44     20.73 o 
   1   3   2       59.40       54.33      1.34 o 
   2   3   2        1.59        2.40      0.37 o 
   3   3   2      215.60      207.56      4.46 o 
   4   3   2        4.26        5.96      0.60 o 
   5   3   2      408.79      403.10      8.41 o 
   6   3   2        0.97        1.36      0.61 o 
   7   3   2        7.99        9.98      1.04 o 
   8   3   2        4.65        5.82      1.20 o 
   9   3   2      130.13      134.24      4.25 o 
  10   3   2        0.27        0.57      1.22 o 
 -10   4   2        1.08       -0.35      1.93 o 
  -9   4   2       15.98       16.79      1.86 o 
  -8   4   2      110.86      115.69      3.74 o 
  -7   4   2        6.41        8.12      1.04 o 
  -6   4   2       19.75       18.35      1.18 o 
  -5   4   2      353.74      357.64      9.07 o 
  -4   4   2       56.94       63.11      1.68 o 
  -3   4   2       48.70       49.22      1.66 o 
  -2   4   2      158.12      174.61      4.53 o 
  -1   4   2      169.09      175.54      3.34 o 
   0   4   2      488.27      520.03     10.17 o 
   1   4   2        3.64        3.12      0.37 o 
   2   4   2      461.50      467.55      9.36 o 
   3   4   2      224.28      226.28      4.84 o 
   4   4   2      111.33      131.61      3.14 o 
   5   4   2       12.01       11.76      1.14 o 
   6   4   2       62.15       62.39      2.01 o 
   7   4   2      971.21     1003.34     20.09 o 
   8   4   2       20.64       20.38      1.37 o 
   9   4   2       10.74        9.89      1.45 o 
 -10   5   2       30.35       24.44      2.36 o 
  -9   5   2        0.01        0.03      1.17 o 
  -8   5   2      106.62      103.25      4.23 o 
  -7   5   2       73.21       76.23      2.80 o 
  -6   5   2       75.72       77.81      3.26 o 
  -5   5   2        1.31        1.68      0.64 o 
  -4   5   2      767.97      855.02     20.60 o 
  -3   5   2       93.64       87.51      1.84 o 
  -2   5   2       21.05       17.11      0.54 o 
  -1   5   2        0.10       -0.18      0.21 o 
   0   5   2      673.62      808.25     15.74 o 
   1   5   2        9.80       10.89      0.65 o 
   2   5   2     6287.91     6358.23    173.94 o 
   3   5   2       35.30       38.96      1.38 o 
   4   5   2        2.43        2.59      0.52 o 
   5   5   2        4.65        5.44      0.73 o 
   6   5   2      823.64      830.13     16.69 o 
   7   5   2        1.13        1.14      0.76 o 
   8   5   2       67.63       70.20      4.39 o 
   9   5   2       13.72       20.01      3.16 o 
 -10   6   2        0.04       -1.04      1.22 o 
  -9   6   2        1.15        0.18      1.24 o 
  -8   6   2      104.48       98.22      4.16 o 
  -7   6   2        0.35        1.91      1.17 o 
  -6   6   2       43.61       43.62      1.93 o 
  -5   6   2       10.53       12.22      1.00 o 
  -4   6   2        9.24       10.26      0.94 o 
  -3   6   2      210.23      209.74      4.65 o 
  -2   6   2      443.28      518.30      9.49 o 
  -1   6   2       83.38       86.00      2.06 o 
   0   6   2      940.00     1036.54     20.13 o 
   1   6   2      233.93      241.08      5.06 o 
   2   6   2      548.53      584.00     11.65 o 
   3   6   2        8.11        7.42      0.75 o 
   4   6   2       38.14       36.82      1.55 o 
   5   6   2       54.14       54.40      2.02 o 
   6   6   2       40.22       40.13      1.85 o 
   7   6   2      154.45      164.72      4.70 o 
   8   6   2        6.25        5.44      2.11 o 
   9   6   2        9.19        8.96      1.67 o 
 -10   7   2      123.93      138.79     10.99 o 
  -9   7   2        1.16       -1.43      1.17 o 
  -8   7   2        3.59        1.93      1.24 o 
  -7   7   2        1.23        0.88      1.12 o 
  -6   7   2      300.33      302.89      9.56 o 
  -5   7   2        0.91        0.29      0.72 o 
  -4   7   2       25.98       19.76      1.60 o 
  -3   7   2       67.90       72.90      2.44 o 
  -2   7   2      210.88      215.92      4.58 o 
  -1   7   2      484.73      503.23     10.06 o 
   0   7   2     1032.42     1099.89     21.38 o 
   1   7   2        1.52        1.44      0.46 o 
   2   7   2       11.01        6.87      0.62 o 
   3   7   2        7.63       10.74      1.19 o 
   4   7   2        0.18        0.75      0.56 o 
   5   7   2       72.21       65.52      2.08 o 
   6   7   2       12.39       14.48      1.14 o 
   7   7   2        6.08        7.50      2.28 o 
   8   7   2       21.52       29.67      2.29 o 
   9   7   2       46.41       53.69      3.51 o 
  -9   8   2        8.71        5.70      1.61 o 
  -8   8   2        6.33        5.12      1.55 o 
  -7   8   2        1.37        0.88      1.17 o 
  -6   8   2      204.52      206.88      7.10 o 
  -5   8   2       31.38       31.39      1.69 o 
  -4   8   2       98.33      100.43      3.28 o 
  -3   8   2      221.01      216.86      7.05 o 
  -2   8   2       27.32       40.71      2.10 o 
  -1   8   2        0.05       -0.32      0.40 o 
   0   8   2       37.83       39.19      1.31 o 
   1   8   2        0.01       -0.29      0.41 o 
   2   8   2        4.24        5.02      0.69 o 
   3   8   2       24.41       17.76      1.02 o 
   4   8   2       18.42       14.09      1.34 o 
   5   8   2       53.09       48.41      1.81 o 
   6   8   2       59.66       63.35      3.23 o 
   7   8   2       13.96       11.63      1.74 o 
   8   8   2        3.04        3.91      1.42 o 
  -9   9   2        0.07       -1.86      1.24 o 
  -8   9   2        0.30       -1.57      1.05 o 
  -7   9   2       19.06       19.65      3.16 o 
  -6   9   2        6.46        5.26      1.47 o 
  -5   9   2        5.22        5.88      1.36 o 
  -4   9   2      134.77      139.57      5.16 o 
  -3   9   2      506.51      516.76     15.26 o 
  -2   9   2       33.44       36.77      2.17 o 
  -1   9   2        3.64        2.36      0.76 o 
   0   9   2      473.52      481.78      9.86 o 
   1   9   2        2.63        0.62      0.57 o 
   2   9   2       77.29       63.03      1.93 o 
   3   9   2       92.59       84.82      2.51 o 
   4   9   2        9.14        9.89      1.01 o 
   5   9   2      107.02       87.10      3.03 o 
   6   9   2       38.56       31.55      2.29 o 
   7   9   2        0.34       -0.26      1.12 o 
   8   9   2        0.17        0.89      1.67 o 
  -8  10   2        7.26        1.75      2.02 o 
  -7  10   2        4.32        4.99      2.37 o 
  -6  10   2       47.67       43.35      2.79 o 
  -5  10   2       57.31       51.12      2.92 o 
  -4  10   2       16.68       17.32      1.97 o 
  -3  10   2      268.73      256.48      8.42 o 
  -2  10   2     2610.73     2795.78     76.53 o 
  -1  10   2      115.70      114.47      4.35 o 
   0  10   2      398.91      405.48      8.50 o 
   1  10   2      360.19      352.07     10.85 o 
   2  10   2       56.20       44.12      2.31 o 
   3  10   2        5.50        3.15      0.81 o 
   4  10   2      385.71      331.41      8.44 o 
   5  10   2       13.12        9.03      1.67 o 
   6  10   2        0.01       -0.09      1.24 o 
   7  10   2        2.22        0.05      1.23 o 
  -7  11   2        7.70        5.98      1.72 o 
  -6  11   2        0.31        0.79      1.36 o 
  -5  11   2        0.21       -0.29      1.30 o 
  -4  11   2      136.68      147.13      5.65 o 
  -3  11   2      180.23      176.15      6.35 o 
  -2  11   2       19.95       24.85      2.19 o 
  -1  11   2       51.54       51.14      2.79 o 
   0  11   2      160.78      179.17      6.15 o 
   1  11   2        6.05       13.04      1.11 o 
   2  11   2       32.01       25.84      1.42 o 
   3  11   2       65.99       58.99      2.37 o 
   4  11   2        7.99        8.83      3.07 o 
   5  11   2        3.53        1.85      1.58 o 
   6  11   2       14.76       11.03      1.85 o 
  -6  12   2       55.91       51.12      3.22 o 
  -5  12   2       99.67      115.88      4.97 o 
  -4  12   2        3.96        4.23      1.67 o 
  -3  12   2       14.40       19.67      2.17 o 
  -2  12   2        6.37        7.71      2.11 o 
  -1  12   2       17.12       18.90      2.10 o 
   0  12   2        4.29        2.76      1.26 o 
   1  12   2       13.02       14.09      1.45 o 
   2  12   2        2.60        2.32      0.85 o 
   3  12   2        0.06       -1.53      1.05 o 
   4  12   2       17.62       13.47      2.19 o 
   5  12   2       22.93       26.62      6.85 o 
  -5  13   2       27.69       29.27      2.79 o 
  -4  13   2        9.50        4.33      1.67 o 
  -3  13   2       39.22       46.97      2.97 o 
  -2  13   2        4.27        4.04      1.52 o 
  -1  13   2        0.21       -0.84      1.22 o 
   0  13   2       10.63       13.84      1.81 o 
   1  13   2        0.50        2.09      1.35 o 
   2  13   2        0.30       -0.35      1.75 o 
   3  13   2       16.59       14.75      1.92 o 
   4  13   2        6.76        7.52      2.02 o 
  -3  14   2        0.36       -1.47      1.58 o 
  -2  14   2        6.01        9.63      1.92 o 
  -1  14   2       12.53       14.64      1.97 o 
   0  14   2        2.75        3.90      1.55 o 
 -11   0   3        4.68        0.00      1.93 o 
  -7   0   3       60.66       70.56      2.73 o 
  -5   0   3     2052.51     2138.78     66.34 o 
  -3   0   3        1.35        0.53      0.41 o 
  -1   0   3    10124.97    10915.35    325.18 o 
   1   0   3     3216.20     3237.00     75.43 o 
   3   0   3       26.95       25.16      1.30 o 
   5   0   3       54.03       55.46      2.48 o 
   7   0   3       45.60       45.44      3.69 o 
   9   0   3       17.44       19.76      2.04 o 
 -11   1   3        0.05       -1.75      1.75 o 
 -10   1   3       20.84       14.74      2.98 o 
  -9   1   3        3.02        1.15      1.10 o 
  -8   1   3        0.04       -0.95      0.64 o 
  -7   1   3      114.00      113.39      2.90 o 
  -6   1   3      648.56      640.46     11.64 o 
  -5   1   3       19.76       19.15      1.06 o 
  -4   1   3     2311.73     2367.14     41.63 o 
  -3   1   3        6.02        6.33      0.37 o 
  -2   1   3       63.25       55.35      1.60 o 
  -1   1   3     4968.04     5179.69     84.66 o 
   0   1   3     3412.90     3471.22     57.09 o 
   1   1   3      227.76      228.65      4.33 o 
   2   1   3       63.44       68.88      1.74 o 
   3   1   3        7.80        9.15      1.12 o 
   4   1   3       18.63       21.94      0.96 o 
   5   1   3        2.91        1.93      0.53 o 
   6   1   3        0.07       -0.57      0.57 o 
   7   1   3        0.86       -0.92      0.61 o 
   8   1   3        0.73       -0.56      0.69 o 
   9   1   3       42.04       40.82      1.86 o 
 -10   2   3       11.98        8.07      2.46 o 
  -9   2   3        3.50        4.35      1.15 o 
  -8   2   3      297.15      281.83      7.49 o 
  -7   2   3       21.43       16.11      1.17 o 
  -6   2   3      316.31      307.38      6.68 o 
  -5   2   3      768.22      771.24     13.89 o 
  -4   2   3      922.03      909.49     16.21 o 
  -3   2   3        2.76        2.58      0.47 o 
  -2   2   3        0.99        0.47      0.23 o 
  -1   2   3      807.95      793.06     13.95 o 
   0   2   3       77.57       74.63      1.77 o 
   1   2   3       18.90       19.39      0.69 o 
   2   2   3        7.81        5.92      0.88 o 
   3   2   3       38.40       32.80      1.31 o 
   4   2   3      100.72       90.25      2.70 o 
   5   2   3      324.00      321.24      7.97 o 
   6   2   3        4.87        4.77      0.90 o 
   7   2   3       64.00       64.65      2.16 o 
   8   2   3       14.70       20.18      1.42 o 
   9   2   3        0.00       -0.77      0.78 o 
 -10   3   3      174.21      160.54      8.27 o 
  -9   3   3        5.69        7.51      1.19 o 
  -8   3   3        0.43        3.33      1.93 o 
  -7   3   3       67.84       61.92      2.35 o 
  -6   3   3      381.22      374.99      9.49 o 
  -5   3   3        0.00        0.12      0.51 o 
  -4   3   3       15.04       13.45      0.89 o 
  -3   3   3       59.85       63.39      2.01 o 
  -2   3   3        0.06       -0.23      0.30 o 
  -1   3   3       74.45       76.90      1.62 o 
   0   3   3     1220.17     1173.54     19.39 o 
   1   3   3      129.63      121.26      2.73 o 
   2   3   3        6.68        6.09      0.54 o 
   3   3   3       83.63       75.94      2.02 o 
   4   3   3        0.75        0.62      0.48 o 
   5   3   3       93.56       93.39      2.56 o 
   6   3   3        3.88        2.83      0.74 o 
   7   3   3       26.31       21.32      3.17 o 
   8   3   3       10.96       16.82      2.40 o 
   9   3   3      183.42      197.74      5.01 o 
 -10   4   3       59.89       62.96      3.22 o 
  -9   4   3        0.04       -0.71      0.90 o 
  -8   4   3      859.94      868.01     21.34 o 
  -7   4   3       11.12       12.53      1.15 o 
  -6   4   3        4.57        5.18      0.82 o 
  -5   4   3      372.37      373.09      9.43 o 
  -4   4   3      359.92      367.93      9.21 o 
  -3   4   3        0.00       -0.56      0.37 o 
  -2   4   3      511.02      557.72     13.45 o 
  -1   4   3      431.42      436.32      9.00 o 
   0   4   3      187.62      188.15      3.96 o 
   1   4   3       55.46       53.37      1.43 o 
   2   4   3       42.66       36.90      1.20 o 
   3   4   3       15.69       14.28      0.82 o 
   4   4   3      159.41      149.83      3.56 o 
   5   4   3        0.03        0.35      0.56 o 
   6   4   3        0.02        1.33      0.73 o 
   7   4   3        3.52        3.06      0.83 o 
   8   4   3       52.16       61.90      2.58 o 
   9   4   3       10.00       10.28      1.45 o 
 -10   5   3       24.34       23.09      2.29 o 
  -9   5   3        2.09        2.46      1.36 o 
  -8   5   3        0.14        0.28      0.90 o 
  -7   5   3       11.15       13.21      1.31 o 
  -6   5   3        8.03        8.28      1.04 o 
  -5   5   3       32.93       34.58      1.59 o 
  -4   5   3        3.01        3.13      0.64 o 
  -3   5   3      188.10      195.41      5.20 o 
  -2   5   3        1.40        2.99      0.31 o 
  -1   5   3      394.86      423.49      7.79 o 
   0   5   3       80.80       81.81      2.33 o 
   1   5   3       42.09       44.24      1.34 o 
   2   5   3        7.68        8.60      0.84 o 
   3   5   3      310.99      317.41      6.68 o 
   4   5   3       17.56       15.42      1.04 o 
   5   5   3       75.12       70.92      2.16 o 
   6   5   3       15.24       21.62      1.36 o 
   7   5   3        0.72        2.36      1.09 o 
   8   5   3        1.09        0.39      0.99 o 
   9   5   3        3.34        3.33      1.42 o 
 -10   6   3       16.53       19.99      2.22 o 
  -9   6   3        0.10        0.55      1.30 o 
  -8   6   3      357.39      363.76     14.58 o 
  -7   6   3        3.76        4.46      1.11 o 
  -6   6   3       34.41       34.75      1.72 o 
  -5   6   3       10.32       11.56      1.04 o 
  -4   6   3      136.12      149.81      4.29 o 
  -3   6   3       29.90       32.00      1.45 o 
  -2   6   3       38.90       33.41      1.12 o 
  -1   6   3        3.32        8.07      0.58 o 
   0   6   3      166.00      176.34      3.84 o 
   1   6   3       41.28       40.09      1.62 o 
   2   6   3       46.66       50.24      1.76 o 
   3   6   3        4.14        6.66      1.62 o 
   4   6   3      748.06      727.93     14.66 o 
   5   6   3        2.94        2.72      0.94 o 
   6   6   3        0.11       -0.27      0.73 o 
   7   6   3       33.13       42.17      2.01 o 
   8   6   3       82.16       90.07      6.85 o 
 -10   7   3        9.26        7.07      3.16 o 
  -9   7   3        3.12        1.40      1.93 o 
  -8   7   3        2.69        6.65      2.63 o 
  -7   7   3       12.42       11.68      1.67 o 
  -6   7   3      423.30      438.71     13.58 o 
  -5   7   3        9.38        8.64      1.17 o 
  -4   7   3        0.91        0.25      0.67 o 
  -3   7   3        5.69        8.44      1.12 o 
  -2   7   3        6.41        8.34      0.89 o 
  -1   7   3        1.46        1.70      0.41 o 
   0   7   3      493.82      484.65      9.75 o 
   1   7   3       48.21       48.06      1.49 o 
   2   7   3      174.73      184.24      4.19 o 
   3   7   3      256.79      247.31      5.43 o 
   4   7   3      119.30      111.04      3.35 o 
   5   7   3       36.18       29.04      1.64 o 
   6   7   3       24.68       26.84      2.28 o 
   7   7   3       52.48       57.08      2.39 o 
   8   7   3        5.42        7.93      1.61 o 
  -9   8   3        4.90        3.07      1.49 o 
  -8   8   3      121.92      121.46      5.04 o 
  -7   8   3       37.29       35.25      2.36 o 
  -6   8   3      118.56      125.05      7.17 o 
  -5   8   3       68.70       69.28      2.67 o 
  -4   8   3      276.60      283.87      7.64 o 
  -3   8   3        1.66        1.21      0.74 o 
  -2   8   3        3.96        5.22      1.12 o 
  -1   8   3       90.58       91.04      2.73 o 
   0   8   3       27.55       30.76      1.16 o 
   1   8   3        2.98        2.07      0.57 o 
   2   8   3       26.13       24.19      1.19 o 
   3   8   3        2.59        0.84      0.65 o 
   4   8   3        1.13        0.40      0.75 o 
   5   8   3      110.47      105.86      2.96 o 
   6   8   3        0.78        0.09      0.67 o 
   7   8   3       60.90       65.26      3.41 o 
   8   8   3       48.56       45.20      2.99 o 
  -9   9   3        2.29        1.12      1.47 o 
  -8   9   3        0.05       -0.14      1.30 o 
  -7   9   3       39.24       37.04      3.07 o 
  -6   9   3      339.36      331.28     10.62 o 
  -5   9   3       11.03       12.75      1.45 o 
  -4   9   3      231.65      242.12      6.77 o 
  -3   9   3       73.18       79.49      3.47 o 
  -2   9   3        0.11        0.35      1.23 o 
  -1   9   3      310.17      314.54     13.88 o 
   0   9   3       10.94        8.68      1.39 o 
   1   9   3       10.00        7.16      0.85 o 
   2   9   3       95.83       90.14      2.53 o 
   3   9   3        1.69        0.54      0.67 o 
   4   9   3        0.38       -0.93      0.62 o 
   5   9   3        3.52        2.70      0.79 o 
   6   9   3        0.75        0.65      0.87 o 
   7   9   3        4.07        3.84      1.47 o 
  -8  10   3       24.37       22.39      3.42 o 
  -7  10   3       18.45       17.45      2.17 o 
  -6  10   3        3.71        2.68      2.98 o 
  -5  10   3      165.04      167.84      6.22 o 
  -4  10   3       16.35       18.00      2.04 o 
  -3  10   3       13.86       19.04      2.54 o 
  -2  10   3       14.39       21.08      2.10 o 
  -1  10   3      244.34      262.53      8.42 o 
   0  10   3       89.91       97.13      3.91 o 
   1  10   3      439.03      409.70      8.64 o 
   2  10   3      133.25      116.35      3.10 o 
   3  10   3        0.02       -0.04      0.70 o 
   4  10   3       12.45       17.94      1.24 o 
   5  10   3       15.84       18.03      1.71 o 
   6  10   3        3.87        3.43      1.42 o 
  -7  11   3        9.86        8.65      1.85 o 
  -6  11   3       16.00       14.71      2.10 o 
  -5  11   3        3.71        3.25      1.47 o 
  -4  11   3      270.18      276.78      9.23 o 
  -3  11   3       31.02       31.80      2.49 o 
  -2  11   3       13.11       13.85      1.86 o 
  -1  11   3       55.79       58.57      3.03 o 
   0  11   3      792.81      784.67     24.35 o 
   1  11   3        3.43        4.43      1.07 o 
   2  11   3       16.58       11.50      1.09 o 
   3  11   3       32.40       26.92      1.40 o 
   4  11   3        4.98        3.50      1.04 o 
   5  11   3        0.45       -1.01      1.10 o 
   6  11   3        0.25        1.30      1.30 o 
  -6  12   3       37.31       39.57      2.92 o 
  -5  12   3       60.98       60.25      3.47 o 
  -4  12   3       43.76       42.46      2.85 o 
  -3  12   3       10.81       11.37      1.85 o 
  -2  12   3        5.75        5.85      1.64 o 
  -1  12   3        0.02       -1.38      1.10 o 
   0  12   3       13.54       11.33      1.67 o 
   1  12   3       22.65       21.82      3.51 o 
   2  12   3        0.47        0.18      0.84 o 
   3  12   3        0.05       -0.46      0.73 o 
   4  12   3       31.31       29.81      2.35 o 
   5  12   3       12.16        8.44      1.84 o 
  -5  13   3        0.05        0.15      1.47 o 
  -4  13   3        0.20       -0.56      1.39 o 
  -3  13   3       24.96       36.03      2.77 o 
  -2  13   3        1.75        0.30      1.35 o 
  -1  13   3       18.20       19.84      2.17 o 
   0  13   3        4.08       11.37      1.85 o 
   1  13   3        1.22        0.04      1.17 o 
   2  13   3        7.92       12.79      1.86 o 
   3  13   3        0.06       -1.40      1.75 o 
  -2  14   3       21.77       31.85      2.74 o 
  -1  14   3       30.29       32.06      4.74 o 
   0  14   3        2.62        4.00      1.64 o 
   1  14   3        1.48       -1.29      1.40 o 
 -10   0   4        0.47        0.00      1.75 o 
  -8   0   4      100.53       94.96      6.33 o 
  -6   0   4        0.00       -0.08      0.53 o 
  -4   0   4      703.10      746.28     21.23 o 
  -2   0   4     4532.12     5038.71    157.78 o 
   0   0   4        0.01        0.23      0.30 o 
   2   0   4     4989.27     4991.95    134.82 o 
   4   0   4       10.58       17.45      1.30 o 
   6   0   4        0.87       -0.70      1.14 o 
   8   0   4       56.06       59.36      3.51 o 
 -11   1   4        0.19       -0.53      1.36 o 
 -10   1   4        0.70       -1.05      1.58 o 
  -9   1   4        0.13       -1.75      1.40 o 
  -8   1   4        1.22        1.12      0.97 o 
  -7   1   4       12.46       12.28      1.37 o 
  -6   1   4      163.21      169.24      4.61 o 
  -5   1   4        4.71        4.98      0.53 o 
  -4   1   4       19.67       20.51      0.69 o 
  -3   1   4      312.52      318.46      7.27 o 
  -2   1   4     1181.64     1183.75     23.94 o 
  -1   1   4        7.21        5.41      0.42 o 
   0   1   4      395.38      411.70      7.07 o 
   1   1   4      496.68      474.04      8.73 o 
   2   1   4       55.94       49.32      1.45 o 
   3   1   4      237.54      236.57      5.12 o 
   4   1   4      138.33      164.56      5.58 o 
   5   1   4       22.48       20.63      1.09 o 
   6   1   4        0.33       -0.80      0.57 o 
   7   1   4       37.95       32.05      1.55 o 
   8   1   4        1.14        1.09      0.83 o 
   9   1   4       74.37       82.51      2.93 o 
 -11   2   4        0.64       -1.93      2.11 o 
 -10   2   4        2.77       -1.05      1.75 o 
  -9   2   4        0.74        0.01      1.01 o 
  -8   2   4      244.95      233.32      6.41 o 
  -7   2   4       57.16       49.66      1.97 o 
  -6   2   4        0.41        0.06      0.64 o 
  -5   2   4      259.09      255.67      6.55 o 
  -4   2   4      897.65      925.57     19.83 o 
  -3   2   4        0.22       -0.32      0.25 o 
  -2   2   4       92.46       94.85      2.17 o 
  -1   2   4       40.73       40.33      0.94 o 
   0   2   4       22.03       23.31      0.70 o 
   1   2   4      114.27      108.63      2.30 o 
   2   2   4       92.29      111.49      2.66 o 
   3   2   4       72.48       72.21      2.00 o 
   4   2   4       33.13       34.58      1.31 o 
   5   2   4      134.53      142.31      3.54 o 
   6   2   4        1.72        0.37      0.65 o 
   7   2   4       33.30       31.23      1.51 o 
   8   2   4        0.10       -0.62      0.74 o 
   9   2   4       17.83       15.63      1.42 o 
 -10   3   4        5.29        2.98      2.46 o 
  -9   3   4        0.05        3.11      1.26 o 
  -8   3   4       99.15       99.95      3.33 o 
  -7   3   4       39.64       37.57      2.15 o 
  -6   3   4       61.35       50.32      2.02 o 
  -5   3   4      155.28      158.58      4.40 o 
  -4   3   4      399.06      412.55     10.18 o 
  -3   3   4      597.31      616.42     14.81 o 
  -2   3   4      505.09      498.30      9.04 o 
  -1   3   4       11.01        9.55      0.43 o 
   0   3   4       10.61        7.87      0.43 o 
   1   3   4      248.04      243.48      4.80 o 
   2   3   4        0.95       -0.26      0.56 o 
   3   3   4       43.02       47.28      1.79 o 
   4   3   4       95.62       91.87      2.87 o 
   5   3   4       35.00       33.26      1.67 o 
   6   3   4      181.00      182.20      4.44 o 
   7   3   4      313.63      330.16      7.39 o 
   8   3   4        1.92        2.51      0.92 o 
   9   3   4        0.76        4.60      1.07 o 
 -10   4   4       91.51       91.16      4.38 o 
  -9   4   4        8.11       10.30      1.33 o 
  -8   4   4      237.33      227.78      7.96 o 
  -7   4   4        9.67        8.10      1.04 o 
  -6   4   4        4.59        4.69      0.80 o 
  -5   4   4       63.48       66.94      2.32 o 
  -4   4   4      463.24      512.72     12.61 o 
  -3   4   4       33.89       36.71      1.48 o 
  -2   4   4      106.09      121.33      2.43 o 
  -1   4   4      172.46      177.93      3.49 o 
   0   4   4       22.11       22.30      0.78 o 
   1   4   4      498.78      487.65      9.03 o 
   2   4   4       18.42       25.47      1.05 o 
   3   4   4       18.30       18.54      0.96 o 
   4   4   4      300.47      296.34      6.45 o 
   5   4   4      987.48      982.89     22.69 o 
   6   4   4      162.24      162.57      4.77 o 
   7   4   4      109.84      109.49      3.68 o 
   8   4   4       20.88       22.32      1.82 o 
 -10   5   4      163.64      154.89      5.84 o 
  -9   5   4        3.06        1.67      1.14 o 
  -8   5   4        1.45        0.99      0.95 o 
  -7   5   4       13.05       14.62      1.35 o 
  -6   5   4      124.46      135.76      6.37 o 
  -5   5   4        0.11        0.41      0.64 o 
  -4   5   4        2.56        4.62      0.77 o 
  -3   5   4       23.85       17.44      1.08 o 
  -2   5   4       40.95       57.05      1.57 o 
  -1   5   4        8.45        9.27      0.80 o 
   0   5   4     2139.01     2207.10     48.32 o 
   1   5   4       21.90       21.74      0.94 o 
   2   5   4       15.85       17.64      0.94 o 
   3   5   4       16.34       19.70      1.05 o 
   4   5   4     1360.81     1353.96     30.53 o 
   5   5   4        5.43        7.48      0.95 o 
   6   5   4      698.18      709.01     14.57 o 
   7   5   4       30.98       28.22      2.49 o 
   8   5   4        0.84       -0.90      0.84 o 
 -10   6   4       54.56       50.31      2.97 o 
  -9   6   4        0.00       -1.17      1.10 o 
  -8   6   4      241.46      254.28     13.55 o 
  -7   6   4       22.27       24.28      1.75 o 
  -6   6   4        0.05       -0.12      0.74 o 
  -5   6   4       13.76       13.75      1.15 o 
  -4   6   4      242.99      257.81      6.82 o 
  -3   6   4        8.33        9.56      0.94 o 
  -2   6   4      466.85      505.89     12.46 o 
  -1   6   4       64.82       70.70      1.69 o 
   0   6   4       77.46       81.85      2.43 o 
   1   6   4      346.19      333.90      6.98 o 
   2   6   4       75.47       64.49      1.91 o 
   3   6   4       11.54       13.29      1.04 o 
   4   6   4      494.41      496.21     10.36 o 
   5   6   4      428.54      447.79      9.53 o 
   6   6   4      173.80      192.49      4.78 o 
   7   6   4       29.31       29.74      1.63 o 
   8   6   4        0.24        1.40      1.07 o 
  -9   7   4       16.35       16.86      2.11 o 
  -8   7   4       78.04       80.68      3.73 o 
  -7   7   4        0.00       -0.64      0.94 o 
  -6   7   4      156.78      174.46      6.65 o 
  -5   7   4        1.14        0.58      0.81 o 
  -4   7   4      200.27      204.24      5.71 o 
  -3   7   4      484.01      529.86     13.19 o 
  -2   7   4      324.71      333.22      8.56 o 
  -1   7   4        0.06        0.08      0.49 o 
   0   7   4        2.69        1.02      0.44 o 
   1   7   4      103.41      100.95      2.57 o 
   2   7   4       42.29       41.52      1.72 o 
   3   7   4       31.28       30.36      1.58 o 
   4   7   4      341.01      343.72      8.54 o 
   5   7   4        0.01       -1.11      0.76 o 
   6   7   4       47.45       43.63      2.09 o 
   7   7   4       84.63       96.01      4.45 o 
  -9   8   4        0.08       -1.35      1.23 o 
  -8   8   4      123.63      126.84      8.79 o 
  -7   8   4       14.91       15.55      1.55 o 
  -6   8   4        2.02        1.76      1.08 o 
  -5   8   4      101.82      103.00      3.48 o 
  -4   8   4       65.49       73.70      2.70 o 
  -3   8   4        0.24       -0.19      0.74 o 
  -2   8   4        9.61        7.46      1.22 o 
  -1   8   4        4.16        3.60      0.99 o 
   0   8   4       18.47       13.44      1.18 o 
   1   8   4        9.32        9.67      0.89 o 
   2   8   4        8.18        4.39      0.79 o 
   3   8   4       24.82       21.35      1.18 o 
   4   8   4       22.49       20.89      1.42 o 
   5   8   4       58.22       52.97      1.97 o 
   6   8   4        7.18        9.04      1.09 o 
   7   8   4        4.11        5.46      1.25 o 
  -8   9   4        2.94        1.67      1.49 o 
  -7   9   4        6.92        8.32      1.80 o 
  -6   9   4        3.11        3.96      1.21 o 
  -5   9   4       88.79       94.92      3.38 o 
  -4   9   4        0.21       -0.23      0.91 o 
  -3   9   4       88.57       90.98      5.10 o 
  -2   9   4      136.35      146.93      8.27 o 
  -1   9   4       20.35       17.98      1.67 o 
   0   9   4        3.43        3.70      1.32 o 
   1   9   4        0.02       -0.88      0.59 o 
   2   9   4       29.01       27.58      1.52 o 
   3   9   4      112.04       96.99      2.77 o 
   4   9   4       23.85       21.50      1.36 o 
   5   9   4        1.60        0.37      0.86 o 
   6   9   4        0.47       -0.56      0.79 o 
  -8  10   4       29.61       29.23      2.60 o 
  -7  10   4        0.78       -0.31      1.30 o 
  -6  10   4        4.34        4.23      2.02 o 
  -5  10   4      186.27      186.86      5.68 o 
  -4  10   4      265.10      265.32      8.85 o 
  -3  10   4       48.45       50.70      4.30 o 
  -2  10   4      263.64      279.42      8.98 o 
  -1  10   4      127.31      125.83      4.79 o 
   0  10   4        5.73        8.29      1.42 o 
   1  10   4       57.31       56.31      2.92 o 
   2  10   4      382.74      329.53      7.23 o 
   3  10   4        0.00       -0.22      0.70 o 
   4  10   4        5.68        2.37      0.86 o 
   5  10   4       25.38       19.20      1.85 o 
   6  10   4        3.14        6.05      1.61 o 
  -7  11   4        0.45        0.61      1.42 o 
  -6  11   4        2.35        2.11      2.11 o 
  -5  11   4       24.16       24.30      3.69 o 
  -4  11   4        1.79       -0.96      1.67 o 
  -3  11   4      257.90      265.14      8.85 o 
  -2  11   4       17.59       18.71      5.09 o 
  -1  11   4        6.26        7.50      1.60 o 
   0  11   4       61.38       55.51      2.92 o 
   1  11   4      197.77      185.21      7.22 o 
   2  11   4        1.96        4.29      1.04 o 
   3  11   4        5.87        4.78      0.94 o 
   4  11   4       23.89       19.19      1.42 o 
   5  11   4        7.00        8.97      1.86 o 
  -6  12   4        4.24        1.67      2.46 o 
  -5  12   4       14.14       22.25      5.18 o 
  -4  12   4       41.50       44.14      4.74 o 
  -3  12   4        2.45        0.00      1.36 o 
  -2  12   4       54.24       58.44      3.51 o 
  -1  12   4        5.91        3.86      1.43 o 
   0  12   4       11.52        9.99      1.93 o 
   1  12   4       21.46       21.79      2.10 o 
   2  12   4       21.57       16.71      2.46 o 
   3  12   4       15.81       16.27      1.58 o 
   4  12   4       21.59       16.06      4.65 o 
  -4  13   4       29.58       32.67      3.42 o 
  -3  13   4        1.94        3.21      1.60 o 
  -2  13   4       32.61       36.19      3.25 o 
  -1  13   4        0.24       -0.44      1.36 o 
   0  13   4        0.01        0.86      1.35 o 
   1  13   4        1.68        1.45      1.42 o 
   2  13   4        8.77        7.61      1.72 o 
 -11   0   5        0.39       -0.88      2.11 o 
  -9   0   5        0.98        2.46      1.93 o 
  -7   0   5       72.52       72.24      5.27 o 
  -5   0   5       35.38       35.32      1.44 o 
  -3   0   5     1848.35     1938.27     63.84 o 
  -1   0   5     8121.22     9110.20    232.95 o 
   1   0   5       25.35       22.28      1.04 o 
   3   0   5      271.08      260.82     10.61 o 
   5   0   5       79.12       74.09      3.22 o 
   7   0   5       28.15       32.30      2.22 o 
 -11   1   5        0.03       -1.27      1.42 o 
 -10   1   5        0.01       -0.09      1.24 o 
  -9   1   5       10.00       12.13      3.25 o 
  -8   1   5       85.07       74.70      5.71 o 
  -7   1   5        0.38        0.79      0.99 o 
  -6   1   5      544.95      559.72     16.70 o 
  -5   1   5        0.38       -0.63      0.42 o 
  -4   1   5        2.92        1.88      0.35 o 
  -3   1   5     2241.27     2367.84     42.39 o 
  -2   1   5     1113.52     1142.98     18.94 o 
  -1   1   5       95.57       99.81      2.00 o 
   0   1   5       80.16       79.40      1.75 o 
   1   1   5        0.23        0.87      0.35 o 
   2   1   5        6.08        6.19      0.63 o 
   3   1   5       34.75       33.33      1.29 o 
   4   1   5        3.89        2.13      0.65 o 
   5   1   5        1.11       -0.58      0.57 o 
   6   1   5        6.64        6.25      0.94 o 
   7   1   5        2.03        3.38      0.94 o 
   8   1   5        1.88        3.23      0.98 o 
 -11   2   5        2.58        2.72      1.67 o 
 -10   2   5       80.26       69.06      5.62 o 
  -9   2   5        1.41        2.63      2.11 o 
  -8   2   5       89.74       89.30      6.15 o 
  -7   2   5        0.69       -0.20      0.67 o 
  -6   2   5       72.58       72.75      3.78 o 
  -5   2   5       36.45       34.35      1.36 o 
  -4   2   5        5.26        3.36      0.71 o 
  -3   2   5      178.22      193.77      3.64 o 
  -2   2   5      222.25      220.85      3.95 o 
  -1   2   5       27.68       38.44      1.01 o 
   0   2   5       69.00       77.95      1.66 o 
   1   2   5       17.94       18.64      0.76 o 
   2   2   5       15.66       16.01      0.85 o 
   3   2   5       52.81       55.97      1.77 o 
   4   2   5       11.91       11.23      0.92 o 
   5   2   5        1.08        1.01      0.67 o 
   6   2   5        8.73        9.70      1.09 o 
   7   2   5        9.33        9.43      1.18 o 
   8   2   5       27.94       36.68      1.80 o 
 -10   3   5       10.01       16.67      3.33 o 
  -9   3   5        1.45       -0.18      1.75 o 
  -8   3   5      158.49      165.19      5.84 o 
  -7   3   5        3.19        1.50      0.78 o 
  -6   3   5        4.51        4.80      1.10 o 
  -5   3   5       70.60       66.68      2.31 o 
  -4   3   5        1.05        0.84      0.74 o 
  -3   3   5       69.42       79.53      2.83 o 
  -2   3   5       20.20       16.15      0.60 o 
  -1   3   5        4.42        2.68      0.36 o 
   0   3   5        0.40       -0.37      0.25 o 
   1   3   5      244.81      226.93      4.49 o 
   2   3   5        0.53       -0.38      0.43 o 
   3   3   5       35.09       33.29      1.31 o 
   4   3   5       33.82       34.90      2.15 o 
   5   3   5        0.16       -0.11      0.67 o 
   6   3   5        2.40        1.31      0.78 o 
   7   3   5      138.11      144.71      4.56 o 
   8   3   5        9.96       11.33      1.24 o 
 -10   4   5      257.30      280.29     15.51 o 
  -9   4   5        0.28        0.70      1.30 o 
  -8   4   5       42.91       42.01      2.97 o 
  -7   4   5        3.13        1.73      0.86 o 
  -6   4   5       32.17       29.68      1.60 o 
  -5   4   5        1.77        2.30      0.74 o 
  -4   4   5        0.04       -0.15      0.53 o 
  -3   4   5       37.94       38.69      1.57 o 
  -2   4   5      146.27      147.85      3.18 o 
  -1   4   5       66.48       58.17      1.46 o 
   0   4   5        0.03       -0.43      0.29 o 
   1   4   5      148.28      135.59      3.17 o 
   2   4   5       71.80       62.44      1.84 o 
   3   4   5      237.15      230.98      5.20 o 
   4   4   5        0.96        0.94      0.69 o 
   5   4   5       13.09       12.72      1.13 o 
   6   4   5        0.01        0.27      0.76 o 
   7   4   5        4.46        3.50      0.99 o 
   8   4   5        1.07        1.64      1.09 o 
 -10   5   5        1.39        2.32      1.72 o 
  -9   5   5        4.04        3.41      1.16 o 
  -8   5   5        1.24        1.35      1.01 o 
  -7   5   5        9.00        9.04      1.27 o 
  -6   5   5       13.59       14.91      1.33 o 
  -5   5   5      101.79      106.40      3.37 o 
  -4   5   5        1.85        1.85      0.97 o 
  -3   5   5       19.47       21.13      1.18 o 
  -2   5   5        0.92        2.03      0.64 o 
  -1   5   5        6.39        7.30      0.52 o 
   0   5   5        6.94        7.88      0.70 o 
   1   5   5     1531.89     1528.88     34.45 o 
   2   5   5        0.13        0.62      0.64 o 
   3   5   5      814.34      777.16     18.11 o 
   4   5   5       45.85       51.73      2.15 o 
   5   5   5        0.01        1.28      0.86 o 
   6   5   5        0.91        1.22      0.90 o 
   7   5   5        4.13        5.78      1.19 o 
 -10   6   5       70.73       78.03      9.05 o 
  -9   6   5        0.42       -0.40      1.35 o 
  -8   6   5       94.00       99.57      3.56 o 
  -7   6   5       28.98       28.69      1.75 o 
  -6   6   5        0.44       -0.94      0.69 o 
  -5   6   5       13.21       18.29      1.35 o 
  -4   6   5       70.12       72.20      2.56 o 
  -3   6   5       11.64       11.51      1.47 o 
  -2   6   5       71.63       69.80      2.38 o 
  -1   6   5      116.89      121.44      3.60 o 
   0   6   5        5.37        4.95      1.00 o 
   1   6   5       72.80       69.72      2.04 o 
   2   6   5      581.69      584.95     11.94 o 
   3   6   5      140.33      142.42      3.60 o 
   4   6   5        0.35        1.61      0.76 o 
   5   6   5       36.03       40.06      2.05 o 
   6   6   5       56.76       58.65      2.56 o 
   7   6   5        0.02        0.48      1.04 o 
  -9   7   5        0.65        0.61      1.36 o 
  -8   7   5      159.05      168.00      6.24 o 
  -7   7   5        0.05       -1.41      0.94 o 
  -6   7   5       40.37       41.18      2.03 o 
  -5   7   5       40.18       37.94      1.92 o 
  -4   7   5        2.34        1.73      0.96 o 
  -3   7   5       15.90       21.71      1.44 o 
  -2   7   5        6.44        7.90      1.00 o 
  -1   7   5       15.78       15.26      1.42 o 
   0   7   5       93.20       87.50      2.71 o 
   1   7   5      109.64      104.85      3.18 o 
   2   7   5       14.34       16.46      1.55 o 
   3   7   5       11.74       10.26      1.80 o 
   4   7   5        6.61        6.50      0.99 o 
   5   7   5        6.07        5.94      0.99 o 
   6   7   5       23.17       25.68      2.92 o 
   7   7   5      205.48      234.34      6.70 o 
  -9   8   5       11.45       10.39      1.92 o 
  -8   8   5       87.23       92.99      5.75 o 
  -7   8   5        0.40       -0.36      1.08 o 
  -6   8   5       72.43       74.30      2.94 o 
  -5   8   5       11.70       14.95      1.45 o 
  -4   8   5        5.17        4.79      1.08 o 
  -3   8   5       55.28       53.68      2.23 o 
  -2   8   5       48.54       44.12      2.99 o 
  -1   8   5       26.24       28.87      1.92 o 
   0   8   5       11.09        7.31      1.17 o 
   1   8   5        1.62       -1.00      0.67 o 
   2   8   5       12.28        7.57      1.04 o 
   3   8   5       18.16       16.70      1.44 o 
   4   8   5        1.66        1.64      1.42 o 
   5   8   5       33.54       33.87      2.22 o 
   6   8   5       25.90       28.33      1.82 o 
  -8   9   5      126.42      121.92      6.42 o 
  -7   9   5        1.82       -0.16      1.15 o 
  -6   9   5      182.47      190.77      5.81 o 
  -5   9   5       29.99       26.74      1.83 o 
  -4   9   5        3.18        3.37      1.27 o 
  -3   9   5      289.17      300.85      8.11 o 
  -2   9   5      182.42      165.71      5.85 o 
  -1   9   5        0.69        0.00      1.23 o 
   0   9   5       37.21       41.24      2.36 o 
   1   9   5        1.94        1.40      1.12 o 
   2   9   5        0.46       -1.01      0.68 o 
   3   9   5       23.88       21.82      1.39 o 
   4   9   5       16.93       16.66      1.72 o 
   5   9   5        0.71       -0.16      0.76 o 
   6   9   5        0.02       -1.11      0.74 o 
  -7  10   5        8.20        7.40      1.86 o 
  -6  10   5        0.05       -1.34      1.11 o 
  -5  10   5        8.67       10.41      1.55 o 
  -4  10   5      177.41      184.60      5.61 o 
  -3  10   5      195.28      201.97     10.31 o 
  -2  10   5       16.61       25.39      2.19 o 
  -1  10   5      831.84      808.30     39.54 o 
   0  10   5       50.93       54.15      2.79 o 
   1  10   5        6.77        5.47      1.42 o 
   2  10   5        3.34        3.78      1.14 o 
   3  10   5       23.52       19.17      1.62 o 
   4  10   5        8.74       10.74      1.61 o 
   5  10   5        3.02        9.31      1.20 o 
  -6  11   5       78.64       82.05      5.62 o 
  -5  11   5        3.12        4.46      1.64 o 
  -4  11   5        2.57        2.63      1.47 o 
  -3  11   5       86.47       91.16      4.16 o 
  -2  11   5       67.80       72.84      6.50 o 
  -1  11   5        0.01       -0.79      1.24 o 
   0  11   5      107.29      102.30      9.32 o 
   1  11   5       64.14       56.68      4.83 o 
   2  11   5        1.03        0.42      2.37 o 
   3  11   5        0.63        0.03      0.90 o 
   4  11   5        3.63        0.59      1.02 o 
  -5  12   5        2.12        4.97      1.80 o 
  -4  12   5        5.65        5.74      1.90 o 
  -3  12   5        9.95       10.45      1.90 o 
  -2  12   5       32.07       26.25      2.27 o 
  -1  12   5       33.17       20.31      2.22 o 
   0  12   5       13.07       13.16      1.86 o 
   1  12   5        3.82        2.40      1.42 o 
   2  12   5       22.35       26.66      2.17 o 
   3  12   5        8.53        4.56      1.49 o 
  -3  13   5       39.12       37.57      4.21 o 
  -2  13   5        0.34       -0.40      1.42 o 
  -1  13   5        0.82       -0.16      1.67 o 
   0  13   5        0.91        0.53      1.58 o 
 -10   0   6       41.61       38.28      4.21 o 
  -8   0   6       38.25       33.71      3.69 o 
  -6   0   6       56.96       56.05      4.39 o 
  -4   0   6      752.68      783.76     35.31 o 
  -2   0   6       17.33       17.40      1.00 o 
   0   0   6      645.05      709.38     17.14 o 
   2   0   6      120.61      122.13      4.75 o 
   4   0   6        5.44        4.71      1.17 o 
   6   0   6      172.51      180.42      6.47 o 
 -10   1   6        0.00        1.82      1.42 o 
  -9   1   6        1.35       -0.08      1.30 o 
  -8   1   6      127.70      113.23      5.29 o 
  -7   1   6        3.93        2.70      1.30 o 
  -6   1   6       74.88       70.60      3.60 o 
  -5   1   6      227.27      222.26      7.52 o 
  -4   1   6       34.06       31.40      1.32 o 
  -3   1   6       95.46      104.15      2.12 o 
  -2   1   6      417.10      388.04      6.76 o 
  -1   1   6       34.39       34.93      0.99 o 
   0   1   6       49.25       51.99      1.30 o 
   1   1   6      150.43      151.57      3.24 o 
   2   1   6      150.69      150.94      3.61 o 
   3   1   6       41.05       40.77      1.53 o 
   4   1   6       24.39       21.64      1.18 o 
   5   1   6        0.85       -0.59      0.65 o 
   6   1   6        0.69       -0.78      0.74 o 
   7   1   6       84.55       83.56      2.74 o 
 -10   2   6       15.16       15.84      2.29 o 
  -9   2   6        1.04        1.91      1.42 o 
  -8   2   6        0.48        0.09      1.24 o 
  -7   2   6        6.15        8.71      1.18 o 
  -6   2   6      341.99      339.47      9.68 o 
  -5   2   6        0.99        0.23      0.60 o 
  -4   2   6      180.29      193.56      5.01 o 
  -3   2   6      147.60      158.65      3.28 o 
  -2   2   6        0.01       -0.08      0.34 o 
  -1   2   6        0.09       -0.56      0.37 o 
   0   2   6        2.59        0.62      0.38 o 
   1   2   6        0.47        0.28      0.48 o 
   2   2   6       38.73       36.35      1.40 o 
   3   2   6        0.07       -0.71      0.54 o 
   4   2   6        0.29       -0.73      0.63 o 
   5   2   6       14.94       14.74      1.18 o 
   6   2   6       14.90       14.98      1.27 o 
   7   2   6        8.96        8.94      1.20 o 
 -10   3   6        8.21       12.55      2.23 o 
  -9   3   6        3.12        6.38      2.54 o 
  -8   3   6        6.28        8.73      2.02 o 
  -7   3   6        1.62        0.09      0.74 o 
  -6   3   6      204.26      208.08     10.36 o 
  -5   3   6       60.16       54.98      2.66 o 
  -4   3   6       82.80       83.15      3.33 o 
  -3   3   6        3.41        4.09      0.62 o 
  -2   3   6      122.76      107.25      2.18 o 
  -1   3   6      113.37      115.20      2.34 o 
   0   3   6       16.48       13.78      0.71 o 
   1   3   6      256.39      239.58      5.23 o 
   2   3   6       44.91       42.50      2.08 o 
   3   3   6       51.02       51.23      1.80 o 
   4   3   6      197.94      194.25      4.67 o 
   5   3   6      153.72      163.75      4.37 o 
   6   3   6        6.76        8.92      1.14 o 
   7   3   6        1.14       -0.17      1.09 o 
 -10   4   6       81.36       82.05      6.33 o 
  -9   4   6       20.31       24.22      3.69 o 
  -8   4   6        1.11        0.51      0.93 o 
  -7   4   6        1.57        0.07      0.87 o 
  -6   4   6      186.97      197.05      7.78 o 
  -5   4   6        1.91        0.54      1.24 o 
  -4   4   6       75.41       78.22      3.38 o 
  -3   4   6       13.64       14.77      0.96 o 
  -2   4   6        0.00       -0.33      0.43 o 
  -1   4   6      410.54      403.24      7.07 o 
   0   4   6        6.22        3.83      0.74 o 
   1   4   6        3.97        4.65      0.70 o 
   2   4   6      257.18      245.27      5.47 o 
   3   4   6      151.00      155.94      3.85 o 
   4   4   6       79.71       80.72      2.50 o 
   5   4   6      202.60      198.99      4.89 o 
   6   4   6       31.20       29.56      1.65 o 
   7   4   6        0.17        0.02      0.87 o 
 -10   5   6        3.92        1.75      2.46 o 
  -9   5   6        1.04        0.05      1.39 o 
  -8   5   6        9.14       10.91      1.58 o 
  -7   5   6        0.28       -0.53      0.90 o 
  -6   5   6       33.26       33.66      1.74 o 
  -5   5   6        4.10        2.68      0.87 o 
  -4   5   6        6.79        7.79      1.00 o 
  -3   5   6        0.19       -0.35      0.50 o 
  -2   5   6       85.44       83.03      2.41 o 
  -1   5   6       18.44       18.07      1.21 o 
   0   5   6        2.26        3.63      0.65 o 
   1   5   6       26.72       27.87      1.37 o 
   2   5   6      563.34      560.45     11.51 o 
   3   5   6        2.07        2.72      0.81 o 
   4   5   6      962.33      974.61     19.57 o 
   5   5   6        3.42        3.31      0.91 o 
   6   5   6        0.15       -0.27      0.80 o 
   7   5   6        0.12       -1.13      0.75 o 
  -9   6   6        6.69        6.68      1.61 o 
  -8   6   6        2.97        0.97      1.08 o 
  -7   6   6       30.84       33.46      2.21 o 
  -6   6   6       35.63       33.63      1.85 o 
  -5   6   6        1.55        1.89      0.87 o 
  -4   6   6      103.21      102.08      3.34 o 
  -3   6   6        3.47        3.46      1.29 o 
  -2   6   6        0.19       -0.81      0.81 o 
  -1   6   6      521.91      526.10     13.78 o 
   0   6   6       79.34       78.01      2.53 o 
   1   6   6        7.45        6.90      0.85 o 
   2   6   6      705.13      703.60     14.26 o 
   3   6   6      412.54      423.25      9.02 o 
   4   6   6      125.99      137.64      3.69 o 
   5   6   6       93.83       91.48      2.83 o 
   6   6   6        0.75       -0.84      0.80 o 
  -9   7   6        0.89        0.27      1.17 o 
  -8   7   6       60.38       69.63      2.97 o 
  -7   7   6        7.36        6.10      1.85 o 
  -6   7   6       35.18       32.92      2.01 o 
  -5   7   6       22.58       23.55      1.65 o 
  -4   7   6       17.84       18.15      1.48 o 
  -3   7   6        0.00       -0.24      0.74 o 
  -2   7   6       39.26       42.60      1.92 o 
  -1   7   6      101.80      103.60      5.36 o 
   0   7   6      120.34      114.90      4.29 o 
   1   7   6       43.16       38.92      2.24 o 
   2   7   6      226.67      228.04      6.14 o 
   3   7   6       15.09       12.36      1.68 o 
   4   7   6      190.68      177.18      5.21 o 
   5   7   6       81.31       84.09      3.17 o 
   6   7   6        0.13        1.19      0.89 o 
  -8   8   6        4.31        6.01      1.40 o 
  -7   8   6        0.70        0.46      1.11 o 
  -6   8   6       26.01       30.85      1.92 o 
  -5   8   6        0.52       -1.31      0.87 o 
  -4   8   6       12.46       10.84      1.34 o 
  -3   8   6       13.63       13.27      1.35 o 
  -2   8   6       15.69       13.98      1.43 o 
  -1   8   6       52.29       46.30      2.48 o 
   0   8   6       62.60       59.36      2.79 o 
   1   8   6        0.85       -1.30      0.87 o 
   2   8   6        1.46        0.59      1.17 o 
   3   8   6       28.55       24.03      1.92 o 
   4   8   6        7.42        5.53      1.21 o 
   5   8   6        1.07        0.53      0.97 o 
  -8   9   6       29.43       34.58      2.32 o 
  -7   9   6        1.09        0.36      1.21 o 
  -6   9   6       18.18       17.68      2.18 o 
  -5   9   6        0.48       -1.46      0.98 o 
  -4   9   6       30.48       35.17      1.98 o 
  -3   9   6       55.52       58.22      2.47 o 
  -2   9   6      148.93      172.03      6.09 o 
  -1   9   6       24.98       21.69      2.02 o 
   0   9   6        0.43       -1.57      1.05 o 
   1   9   6        2.44        1.34      1.17 o 
   2   9   6       17.79       16.62      2.37 o 
   3   9   6        1.12        0.11      0.87 o 
   4   9   6       10.60       12.70      1.72 o 
   5   9   6        1.33        2.89      1.36 o 
  -7  10   6        5.56        3.64      1.48 o 
  -6  10   6        1.17       -1.05      1.18 o 
  -5  10   6        1.01        0.15      1.18 o 
  -4  10   6       92.67       94.84      3.57 o 
  -3  10   6        3.05        2.63      1.49 o 
  -2  10   6        0.23        4.56      1.49 o 
  -1  10   6      179.12      167.86      6.34 o 
   0  10   6       65.16       57.94      2.98 o 
   1  10   6        2.17        2.02      1.24 o 
   2  10   6       16.42       17.44      1.92 o 
   3  10   6       15.77       18.02      2.00 o 
   4  10   6        3.50        5.05      1.25 o 
  -6  11   6        4.46        5.83      1.51 o 
  -5  11   6      118.05      127.56      4.53 o 
  -4  11   6        3.20        2.81      1.55 o 
  -3  11   6        5.16        8.81      1.80 o 
  -2  11   6        2.87        1.50      1.93 o 
  -1  11   6       85.15       75.12      7.64 o 
   0  11   6        0.34        3.07      1.42 o 
   1  11   6       74.48       54.73      2.98 o 
   2  11   6       18.36       15.28      2.54 o 
   3  11   6       18.06       16.97      2.37 o 
  -4  12   6       61.24       66.04      3.65 o 
  -3  12   6       32.30       31.00      3.42 o 
  -2  12   6        0.09       -1.40      1.36 o 
  -1  12   6       19.45       10.20      2.63 o 
   0  12   6        0.18       -0.78      1.22 o 
   1  12   6        5.55        4.04      1.49 o 
  -9   0   7        5.38        4.74      2.63 o 
  -7   0   7       91.85       88.78      6.33 o 
  -5   0   7       67.02       57.29      4.57 o 
  -3   0   7     2809.65     2994.79     97.06 o 
  -1   0   7       22.78       25.71      1.31 o 
   1   0   7      154.07      164.45      5.54 o 
   3   0   7       13.20        7.87      1.35 o 
   5   0   7       79.64       85.04      4.83 o 
 -10   1   7       14.21       12.76      2.29 o 
  -9   1   7        1.37        1.13      1.47 o 
  -8   1   7       79.69       73.55      5.62 o 
  -7   1   7        9.95       10.26      1.80 o 
  -6   1   7        1.82        0.99      1.17 o 
  -5   1   7       55.41       56.53      2.64 o 
  -4   1   7      198.91      191.75      4.64 o 
  -3   1   7        4.06        9.30      0.69 o 
  -2   1   7      189.26      196.70      3.73 o 
  -1   1   7       23.23       27.70      0.96 o 
   0   1   7        5.91        6.91      0.63 o 
   1   1   7      121.54      132.33      3.32 o 
   2   1   7       21.37       17.26      1.14 o 
   3   1   7        0.00       -0.90      0.60 o 
   4   1   7       25.43       26.59      1.38 o 
   5   1   7       94.09       85.31      2.70 o 
   6   1   7        3.81        2.38      0.94 o 
 -10   2   7       19.86       18.93      2.60 o 
  -9   2   7       54.18       51.60      3.41 o 
  -8   2   7        5.75        3.33      1.55 o 
  -7   2   7       18.45       17.48      2.37 o 
  -6   2   7       14.15       14.84      1.99 o 
  -5   2   7        3.73        0.75      0.69 o 
  -4   2   7      166.28      178.27      6.77 o 
  -3   2   7        0.44        0.05      0.56 o 
  -2   2   7       84.00       86.92      1.93 o 
  -1   2   7       10.02        8.70      1.14 o 
   0   2   7       37.21       33.78      1.07 o 
   1   2   7        1.61        1.40      0.89 o 
   2   2   7       32.48       28.62      1.34 o 
   3   2   7       47.45       40.62      1.64 o 
   4   2   7       29.20       35.33      1.59 o 
   5   2   7        5.18        5.92      1.49 o 
   6   2   7        1.01        0.45      0.81 o 
 -10   3   7       32.34       34.32      3.04 o 
  -9   3   7        0.73        0.31      1.49 o 
  -8   3   7        0.00       -0.75      1.30 o 
  -7   3   7       20.18       16.99      2.17 o 
  -6   3   7        5.41        4.73      0.88 o 
  -5   3   7        0.05       -0.91      0.60 o 
  -4   3   7       68.04       71.87      2.56 o 
  -3   3   7        4.84        5.93      0.76 o 
  -2   3   7      113.10      114.37      3.06 o 
  -1   3   7      277.95      280.11      5.14 o 
   0   3   7        0.05       -0.41      0.55 o 
   1   3   7        0.01       -0.85      0.57 o 
   2   3   7       61.30       62.25      2.04 o 
   3   3   7        1.26        0.76      0.74 o 
   4   3   7       49.97       50.00      1.93 o 
   5   3   7        0.01       -0.46      0.76 o 
   6   3   7        0.07       -0.32      0.80 o 
  -9   4   7       38.60       37.11      2.98 o 
  -8   4   7        1.02       -1.32      1.36 o 
  -7   4   7        0.54       -0.62      0.76 o 
  -6   4   7       63.54       63.47      2.66 o 
  -5   4   7        0.45       -0.56      0.73 o 
  -4   4   7        3.19        1.93      0.67 o 
  -3   4   7       41.59       40.17      1.56 o 
  -2   4   7       38.55       36.54      1.44 o 
  -1   4   7      173.29      179.10      4.26 o 
   0   4   7      145.56      144.14      3.50 o 
   1   4   7      196.73      203.56      4.71 o 
   2   4   7        0.02       -0.95      0.63 o 
   3   4   7        0.43        1.17      0.78 o 
   4   4   7        7.89        8.12      1.06 o 
   5   4   7       11.91       13.06      1.29 o 
   6   4   7       46.20       51.42      2.12 o 
  -9   5   7       30.81       30.31      6.85 o 
  -8   5   7       20.34       19.01      2.37 o 
  -7   5   7        6.85        4.39      1.02 o 
  -6   5   7        0.20       -0.44      0.74 o 
  -5   5   7       35.59       32.08      1.98 o 
  -4   5   7        1.07       -0.91      0.60 o 
  -3   5   7       10.67       11.41      1.34 o 
  -2   5   7       36.49       35.24      2.12 o 
  -1   5   7      891.05      911.99     22.12 o 
   0   5   7        2.71        6.04      0.98 o 
   1   5   7     1148.50     1136.46     22.45 o 
   2   5   7       16.93       20.63      1.75 o 
   3   5   7       12.56       14.60      1.29 o 
   4   5   7        2.81        3.38      0.92 o 
   5   5   7      216.62      239.94      6.68 o 
   6   5   7        4.16        3.31      1.07 o 
  -9   6   7       59.70       67.88      3.75 o 
  -8   6   7        0.21       -1.52      1.07 o 
  -7   6   7        2.83        3.58      1.18 o 
  -6   6   7       17.25       17.38      1.51 o 
  -5   6   7        5.53        4.11      0.89 o 
  -4   6   7        3.32        2.75      0.81 o 
  -3   6   7      167.36      174.21      5.08 o 
  -2   6   7        0.91        0.74      0.84 o 
  -1   6   7      163.51      156.27      4.65 o 
   0   6   7      121.38      116.73      4.41 o 
   1   6   7      135.72      140.10      4.09 o 
   2   6   7        2.84        4.85      0.92 o 
   3   6   7        2.77        5.79      1.02 o 
   4   6   7        1.33        1.16      0.90 o 
   5   6   7        2.13        1.73      0.96 o 
  -8   7   7       25.90       24.41      2.01 o 
  -7   7   7       34.22       34.47      2.09 o 
  -6   7   7        1.83        1.10      1.03 o 
  -5   7   7       18.22       17.96      1.77 o 
  -4   7   7       83.60       78.68      3.44 o 
  -3   7   7        8.84       11.35      1.25 o 
  -2   7   7      108.38      112.04      3.64 o 
  -1   7   7      229.10      221.91      7.29 o 
   0   7   7        4.31        2.66      1.17 o 
   1   7   7        0.07       -0.96      1.40 o 
   2   7   7       49.13       51.89      2.26 o 
   3   7   7        0.50       -0.57      0.78 o 
   4   7   7        5.20        4.70      1.08 o 
   5   7   7        9.90       12.12      1.35 o 
  -8   8   7        9.03       10.44      1.68 o 
  -7   8   7       13.00       15.61      1.79 o 
  -6   8   7       18.27       17.68      1.75 o 
  -5   8   7        7.33        6.51      1.31 o 
  -4   8   7      121.84      124.49      4.11 o 
  -3   8   7       41.92       47.04      2.25 o 
  -2   8   7       25.51       21.73      2.19 o 
  -1   8   7        6.09        4.47      1.36 o 
   0   8   7       38.09       38.21      3.95 o 
   1   8   7        0.22       -1.39      0.92 o 
   2   8   7        2.47       -0.44      1.12 o 
   3   8   7        7.95        6.60      1.25 o 
   4   8   7        0.80       -1.17      0.78 o 
  -7   9   7        1.66       -0.32      1.25 o 
  -6   9   7        0.10       -0.11      1.17 o 
  -5   9   7       23.41       20.80      2.71 o 
  -4   9   7      295.11      294.12      8.17 o 
  -3   9   7        0.53        2.73      1.15 o 
  -2   9   7       10.46        7.24      1.61 o 
  -1   9   7        0.00       -1.49      0.99 o 
   0   9   7        1.78       -1.01      1.23 o 
   1   9   7       15.81       15.00      2.46 o 
   2   9   7       28.81       30.28      2.23 o 
   3   9   7        9.44        7.12      2.37 o 
  -6  10   7      111.46      114.49      5.03 o 
  -5  10   7       43.60       43.00      2.43 o 
  -4  10   7       34.95       38.21      2.19 o 
  -3  10   7      343.44      328.08     10.61 o 
  -2  10   7        0.09        1.49      1.36 o 
  -1  10   7       38.17       35.90      2.48 o 
   0  10   7       50.66       51.75      2.98 o 
   1  10   7        7.79        7.28      1.61 o 
   2  10   7        6.71       11.69      2.11 o 
  -4  11   7        6.82        4.12      1.74 o 
  -3  11   7        2.09        2.29      1.47 o 
  -2  11   7       78.66       87.21      4.16 o 
  -1  11   7       30.11       27.15      2.42 o 
   0  11   7        1.96        1.84      1.36 o 
   1  11   7        0.09       -0.76      1.17 o 
  -8   0   8        2.82        2.11      2.28 o 
  -6   0   8      110.11      120.99      7.74 o 
  -4   0   8       25.21       24.40      2.98 o 
  -2   0   8       82.41       81.08      2.72 o 
   0   0   8       92.71       92.71      3.04 o 
   2   0   8        2.22        0.47      1.17 o 
   4   0   8      117.63      110.25      5.54 o 
  -9   1   8        7.22        7.43      2.04 o 
  -8   1   8       16.51       15.60      2.37 o 
  -7   1   8       87.68       75.85      8.00 o 
  -6   1   8        0.12       -0.66      1.22 o 
  -5   1   8      146.04      153.30      7.83 o 
  -4   1   8      589.47      577.31     12.71 o 
  -3   1   8        5.76        3.28      0.80 o 
  -2   1   8       40.36       38.31      1.23 o 
  -1   1   8       46.95       54.34      1.50 o 
   0   1   8       49.36       47.98      1.54 o 
   1   1   8       21.50       23.14      1.29 o 
   2   1   8      178.87      161.59      4.05 o 
   3   1   8        0.97        1.00      0.78 o 
   4   1   8        9.63        8.09      1.14 o 
   5   1   8       52.09       57.70      2.23 o 
  -9   2   8        6.64        7.42      2.37 o 
  -8   2   8       25.23       21.10      4.04 o 
  -7   2   8        2.29        1.14      1.49 o 
  -6   2   8       30.29       28.35      2.42 o 
  -5   2   8       68.19       75.15      5.36 o 
  -4   2   8        7.39       10.55      0.99 o 
  -3   2   8       39.91       45.65      1.69 o 
  -2   2   8      129.72      133.64      3.52 o 
  -1   2   8        0.10       -0.69      0.46 o 
   0   2   8       66.29       55.81      1.68 o 
   1   2   8       26.11       24.89      1.38 o 
   2   2   8        3.09        1.97      0.79 o 
   3   2   8        0.11       -1.00      0.67 o 
   4   2   8       12.26       13.33      1.29 o 
   5   2   8        0.89        0.82      0.92 o 
  -9   3   8        0.18       -0.32      1.55 o 
  -8   3   8       27.85       21.83      4.56 o 
  -7   3   8        1.11       -0.47      1.30 o 
  -6   3   8        3.36        0.56      1.58 o 
  -5   3   8        6.04        6.92      1.22 o 
  -4   3   8      108.91      109.36      3.10 o 
  -3   3   8       27.67       28.82      1.40 o 
  -2   3   8       37.68       40.86      1.64 o 
  -1   3   8      356.37      368.07      8.10 o 
   0   3   8        0.01        0.21      0.68 o 
   1   3   8        0.03       -0.89      0.63 o 
   2   3   8        2.69        2.88      0.85 o 
   3   3   8       18.48       21.99      2.43 o 
   4   3   8        9.17        9.32      1.16 o 
   5   3   8       17.40       10.30      1.28 o 
  -9   4   8       28.54       29.27      6.58 o 
  -8   4   8       19.69       18.09      2.72 o 
  -7   4   8        2.48        0.45      1.35 o 
  -6   4   8       51.83       48.32      2.21 o 
  -5   4   8        1.09       -0.11      0.71 o 
  -4   4   8        0.11       -1.08      0.72 o 
  -3   4   8      206.16      209.73      5.20 o 
  -2   4   8       11.96       18.33      1.63 o 
  -1   4   8       30.47       31.44      1.69 o 
   0   4   8        5.12        3.67      1.03 o 
   1   4   8        2.13        1.87      0.76 o 
   2   4   8        5.78        4.03      0.94 o 
   3   4   8      124.83      128.29      4.74 o 
   4   4   8       14.89       13.96      1.55 o 
   5   4   8        0.30        0.46      0.92 o 
  -8   5   8       15.28       14.37      2.98 o 
  -7   5   8        0.06       -1.22      0.82 o 
  -6   5   8        0.74       -0.16      0.79 o 
  -5   5   8        8.34        3.93      0.91 o 
  -4   5   8        1.49        0.67      0.82 o 
  -3   5   8        0.83       -0.19      0.83 o 
  -2   5   8        0.03       -0.60      0.84 o 
  -1   5   8       10.59       10.47      1.25 o 
   0   5   8       16.30       17.94      2.63 o 
   1   5   8        3.40        4.75      1.03 o 
   2   5   8      167.84      171.21      4.98 o 
   3   5   8        3.62        5.36      1.05 o 
   4   5   8        7.14       12.26      1.30 o 
  -8   6   8        2.00       -0.83      1.21 o 
  -7   6   8        0.93       -0.37      0.93 o 
  -6   6   8       29.06       23.03      2.96 o 
  -5   6   8        2.41        1.33      0.91 o 
  -4   6   8        1.31        0.38      1.04 o 
  -3   6   8      144.92      151.75      4.67 o 
  -2   6   8        6.27        5.33      1.15 o 
  -1   6   8       22.98       23.27      1.92 o 
   0   6   8      105.48      109.24      4.35 o 
   1   6   8      152.43      158.09      5.79 o 
   2   6   8       10.10       14.23      1.48 o 
   3   6   8      158.31      166.71      4.40 o 
   4   6   8        0.01       -0.38      0.91 o 
  -7   7   8       26.93       30.00      1.79 o 
  -6   7   8        0.00       -0.01      0.93 o 
  -5   7   8        0.69        0.23      0.85 o 
  -4   7   8       20.31       22.87      1.70 o 
  -3   7   8       10.55       14.41      1.48 o 
  -2   7   8       55.11       48.45      2.23 o 
  -1   7   8      148.33      160.51      5.85 o 
   0   7   8        6.40        3.29      1.49 o 
   1   7   8       17.46       17.47      2.19 o 
   2   7   8       28.79       23.35      3.69 o 
   3   7   8       40.19       43.76      2.19 o 
  -7   8   8        1.62        2.02      1.14 o 
  -6   8   8        0.09       -0.44      0.96 o 
  -5   8   8        9.10       13.62      2.09 o 
  -4   8   8       11.71       14.43      1.61 o 
  -3   8   8       77.54       77.54      3.07 o 
  -2   8   8       35.03       35.95      4.48 o 
  -1   8   8        1.94        0.43      1.17 o 
   0   8   8       12.03       13.23      1.80 o 
   1   8   8        0.05       -0.90      1.17 o 
   2   8   8        1.15       -0.61      1.12 o 
   3   8   8        0.04       -0.93      2.72 o 
  -6   9   8       10.65       12.50      1.75 o 
  -5   9   8       51.36       57.94      2.78 o 
  -4   9   8      199.19      222.98      6.64 o 
  -3   9   8        0.05       -1.83      1.22 o 
  -2   9   8       34.01       30.06      2.47 o 
  -1   9   8       20.85       17.54      2.28 o 
   0   9   8       14.30       17.36      2.04 o 
   1   9   8        1.43       -0.95      1.17 o 
   2   9   8       63.27       75.11      3.73 o 
  -4  10   8        3.40        7.29      1.48 o 
  -3  10   8       55.36       50.74      3.10 o 
  -2  10   8        4.61        3.84      1.55 o 
  -1  10   8        0.51       -1.15      2.02 o 
   0  10   8        5.63        4.96      1.55 o 
  -9   0   9       93.17       94.19      7.38 o 
  -7   0   9        7.88        8.25      2.81 o 
  -5   0   9      216.41      183.11     10.57 o 
  -3   0   9      170.86      170.10      9.51 o 
  -1   0   9        5.85        4.92      1.01 o 
   1   0   9        6.11        9.80      1.55 o 
   3   0   9       63.80       63.01      3.34 o 
  -9   1   9        7.92        5.97      2.11 o 
  -8   1   9        0.91        0.06      1.67 o 
  -7   1   9      114.38      119.65      5.78 o 
  -6   1   9       28.18       27.75      2.48 o 
  -5   1   9        1.83        0.53      1.36 o 
  -4   1   9       85.68       88.75      4.29 o 
  -3   1   9       70.03       66.61      2.24 o 
  -2   1   9        0.44        0.08      0.69 o 
  -1   1   9       12.77       14.91      1.05 o 
   0   1   9       11.82        9.06      0.92 o 
   1   1   9        0.22        0.50      0.75 o 
   2   1   9       23.45       23.36      1.48 o 
   3   1   9       38.70       28.46      2.18 o 
   4   1   9        6.43        4.95      1.06 o 
  -8   2   9        2.39        1.40      1.74 o 
  -7   2   9       17.64       13.42      2.37 o 
  -6   2   9       67.79       70.30      6.94 o 
  -5   2   9       54.81       56.95      3.35 o 
  -4   2   9       20.37       20.40      1.87 o 
  -3   2   9        6.10        9.78      1.04 o 
  -2   2   9       82.74       83.86      3.51 o 
  -1   2   9        0.11       -0.64      0.81 o 
   0   2   9       27.53       22.55      1.31 o 
   1   2   9       50.66       53.51      2.06 o 
   2   2   9        3.37        4.03      1.02 o 
   3   2   9        0.03       -0.72      0.78 o 
   4   2   9        8.42        8.09      1.23 o 
  -8   3   9        3.81        2.03      1.72 o 
  -7   3   9       25.96       21.86      4.74 o 
  -6   3   9       41.95       38.57      3.60 o 
  -5   3   9        8.66       11.40      3.33 o 
  -4   3   9      141.33      145.30      3.94 o 
  -3   3   9       22.53       24.13      1.40 o 
  -2   3   9        1.53        1.56      0.94 o 
  -1   3   9        1.11        0.61      0.95 o 
   0   3   9       20.53       16.62      1.48 o 
   1   3   9        1.79        1.31      0.83 o 
   2   3   9       22.22       20.67      2.91 o 
   3   3   9       32.59       33.67      2.02 o 
   4   3   9        2.38        0.58      1.01 o 
  -8   4   9       18.20       11.97      2.29 o 
  -7   4   9        0.50       -0.92      1.42 o 
  -6   4   9        7.41        6.02      1.67 o 
  -5   4   9       28.84       26.69      1.50 o 
  -4   4   9       12.55       12.80      1.22 o 
  -3   4   9       24.84       27.56      1.68 o 
  -2   4   9      124.93      126.68      4.07 o 
  -1   4   9       27.74       25.02      1.65 o 
   0   4   9        0.24       -1.57      1.05 o 
   1   4   9       17.77       24.61      1.71 o 
   2   4   9        0.33        0.11      0.85 o 
   3   4   9       41.73       54.52      2.19 o 
  -7   5   9       21.91       15.56      2.27 o 
  -6   5   9        0.35       -0.47      0.91 o 
  -5   5   9        0.91        0.02      0.91 o 
  -4   5   9        9.84        8.03      1.23 o 
  -3   5   9      126.10      111.87      4.44 o 
  -2   5   9        0.01       -0.84      0.90 o 
  -1   5   9      364.47      357.37      9.57 o 
   0   5   9        3.11        1.93      1.58 o 
   1   5   9       17.37       16.94      2.10 o 
   2   5   9        1.79        2.31      1.21 o 
   3   5   9      401.74      482.42     20.85 o 
  -7   6   9        0.18       -1.82      1.22 o 
  -6   6   9       10.62        9.09      1.24 o 
  -5   6   9       42.10       41.10      2.21 o 
  -4   6   9        0.23       -1.07      0.92 o 
  -3   6   9       39.37       38.08      2.05 o 
  -2   6   9        4.20        1.75      1.11 o 
  -1   6   9       12.77       13.30      2.46 o 
   0   6   9        0.64       -0.53      1.24 o 
   1   6   9       62.16       73.25      3.60 o 
   2   6   9       12.12       12.48      1.86 o 
  -6   7   9       33.23       34.96      2.18 o 
  -5   7   9       17.21       19.00      2.78 o 
  -4   7   9      100.99      100.52      3.63 o 
  -3   7   9       21.97       19.15      1.86 o 
  -2   7   9        7.53        7.43      1.54 o 
  -1   7   9       11.71       20.02      2.90 o 
   0   7   9       17.24       19.35      3.60 o 
   1   7   9        2.76        1.47      1.42 o 
   2   7   9        1.72        0.18      1.36 o 
  -5   8   9       21.42       22.61      1.98 o 
  -4   8   9       16.84       21.06      2.03 o 
  -3   8   9        2.89        2.66      1.24 o 
  -2   8   9       12.13       13.72      2.37 o 
  -1   8   9        0.24       -1.04      1.30 o 
   0   8   9        6.07        4.81      1.60 o 
   1   8   9       63.60       59.58      3.35 o 
  -3   9   9        3.85        6.04      2.90 o 
  -2   9   9        4.94        5.15      1.80 o 
  -6   0  10       38.11       45.12      4.56 o 
  -4   0  10      131.81      122.42      7.74 o 
  -2   0  10        3.97        2.28      1.75 o 
   0   0  10        1.19       -0.42      1.23 o 
   2   0  10       18.11       10.83      1.74 o 
  -7   1  10       64.96       65.26      4.04 o 
  -6   1  10      140.13      130.97      6.03 o 
  -5   1  10       10.26        7.09      1.92 o 
  -4   1  10      119.65      115.88      5.28 o 
  -3   1  10       18.45       19.47      1.92 o 
  -2   1  10        3.62        2.86      1.30 o 
  -1   1  10        0.76       -0.06      0.91 o 
   0   1  10      169.87      152.82      4.02 o 
   1   1  10        0.05       -1.20      0.80 o 
   2   1  10        4.60        1.81      0.97 o 
  -7   2  10       13.82       15.44      2.48 o 
  -6   2  10       12.59       15.84      2.42 o 
  -5   2  10       26.23       33.55      2.72 o 
  -4   2  10       53.17       45.45      2.97 o 
  -3   2  10        0.14       -1.42      1.10 o 
  -2   2  10       49.18       50.82      2.36 o 
  -1   2  10        5.01        2.74      1.11 o 
   0   2  10        0.75        0.60      1.00 o 
   1   2  10        0.06       -1.35      0.90 o 
   2   2  10        0.40       -1.24      0.83 o 
  -7   3  10        1.84       -0.19      2.46 o 
  -6   3  10        8.15        6.64      1.92 o 
  -5   3  10        3.33        2.85      1.84 o 
  -4   3  10       11.91        9.41      2.54 o 
  -3   3  10       77.53       85.25      3.20 o 
  -2   3  10        0.96        0.21      0.98 o 
  -1   3  10        7.80        4.75      1.18 o 
   0   3  10       50.86       53.67      3.34 o 
   1   3  10        1.30        1.37      1.11 o 
   2   3  10       13.71       16.31      2.27 o 
  -6   4  10        2.31        1.30      2.37 o 
  -5   4  10       48.63       44.15      3.04 o 
  -4   4  10        0.30       -0.09      1.22 o 
  -3   4  10       41.75       47.22      2.31 o 
  -2   4  10       61.49       64.46      2.73 o 
  -1   4  10        0.01       -0.41      1.00 o 
   0   4  10        2.77        2.27      1.39 o 
   1   4  10       61.60       72.34      3.66 o 
  -6   5  10       16.01       17.72      3.77 o 
  -5   5  10        0.50       -1.20      1.07 o 
  -4   5  10       14.23       19.11      1.81 o 
  -3   5  10        0.00       -0.28      1.08 o 
  -2   5  10       13.05       12.50      1.57 o 
  -1   5  10        1.46       -0.14      1.30 o 
   0   5  10       17.13       15.08      2.04 o 
   1   5  10        3.79        1.42      1.67 o 
  -5   6  10        5.89        3.45      1.29 o 
  -4   6  10        7.09        8.35      1.49 o 
  -3   6  10       20.96       21.17      2.58 o 
  -2   6  10       23.05       26.19      2.05 o 
  -1   6  10       20.36       21.77      2.29 o 
   0   6  10        1.09       -0.57      1.30 o 
  -3   7  10       45.81       50.05      2.53 o 
  -2   7  10        3.80        3.68      1.61 o 
  -5   0  11      172.80      170.71     10.38 o 
  -3   0  11        0.35        1.23      1.93 o 
  -5   1  11       38.65       35.29      4.21 o 
  -4   1  11        0.54       -1.93      1.30 o 
  -3   1  11       41.00       45.65      4.21 o 
  -1   1  11        0.13       -1.40      1.75 o 
   0   1  11        2.89        1.58      1.49 o 
  -5   2  11        2.50        0.96      1.61 o 
  -4   2  11       25.65       16.50      3.16 o 
  -3   2  11        5.79        3.86      2.28 o 
  -2   2  11        3.01        0.61      1.36 o 
  -1   2  11        6.42        5.05      2.81 o 
  -4   3  11        2.54        4.04      2.46 o 
  -3   3  11       28.08       28.44      3.51 o 
  -2   3  11        0.62       -0.48      1.04 o 
  -1   3  11        4.22        5.62      1.31 o 
  -3   4  11        1.07        0.49      1.16 o 
                                                 
